# Supplementary material for: Selection of the Anti‐Osteoporosis Active Ingredients of Fructus Psoraleae—Eucommia—Drynariae Rhizoma Based on Solid‐Phase Bio‐Cell Chromatography and HPLC–MS Analysis
Source: Food Sci Nutr. 2025 Jan 14;13(1):e4604. doi: 10.1002/fsn3.4604 (PMC11732702; doi:10.1002/fsn3.4604)
Supplement: Supplementary file 1 — Appendix S1. [file FSN3-13-e4604-s002.xlsx]

## Sheet: Fructus Psoraleae
name	R-void	R-Fructus Psoraleae	Ratio
beta-D-Fructose 6-phosphate	2.40118e+06	1.28401e+08	53.4741
Hydroquinone	2.37942e+06	5.82264e+07	24.4708
Selenocysteine	1.55692e+07	1.12775e+08	7.2435
Betaine	1.46262e+08	9.60687e+08	6.56825
Isonicotinic acid	4.54142e+06	2.80378e+07	6.17379
Itaconic acid	1.22064e+06	6.49187e+06	5.31839
1-Naphthylamine	2.0344e+06	1.06664e+07	5.24303
Adipic acid	1.55797e+06	8.03759e+06	5.15902
4-Aminobutyraldehyde	9.16027e+06	4.67922e+07	5.10817
Undecanoic acid	1.48995e+07	7.4958e+07	5.03091

## Sheet: Eucommia
name	R-void	R-Eucommia	Ratio
Dibutyl phthalate	5.44886e+06	8.70542e+07	15.9766
L-2-Hydroxyglutaric acid	3.02627e+07	2.70439e+08	8.93638
Suberic acid	1.54262e+06	1.30705e+07	8.47294
12-Hydroxydodecanoic acid	6.67472e+06	5.64841e+07	8.46239
Alpha-dimorphecolic acid	4.06313e+06	3.22298e+07	7.93225
D-Xylose	4.26366e+06	3.17146e+07	7.43836
L-Fucose	2.97941e+06	2.06459e+07	6.92951
Allose	1.24814e+07	8.14664e+07	6.52701
Epinephrine	9.52947e+06	5.64965e+07	5.92861
Alpha-D-Glucose	3.61119e+06	2.08231e+07	5.76627
Desaminotyrosine	6.16244e+07	3.3016e+08	5.35761
L-Gulose	2.57589e+06	1.37285e+07	5.32962
1-Naphthylamine	2.0344e+06	1.07142e+07	5.26651
Isonicotinic acid	4.54142e+06	2.29333e+07	5.04981

## Sheet: Drynariae Rhizoma
name	R-void	R-Drynariae Rhizoma	Ratio
Quinate	5.90704e+07	1.10425e+10	186.938
7-Aminomethyl-7-carbaguanine	295556	1.96873e+07	66.6111
Citric acid	1.76543e+07	3.57036e+08	20.2237
Ethylmethylacetic acid	1.47864e+07	2.19552e+08	14.8482
p-Coumaroyl quinic acid	622730	8.78265e+06	14.1035
3-Methylxanthine	2.38153e+07	2.57683e+08	10.82
Phosphoglycolic acid	9.94308e+06	8.16713e+07	8.21388
D-Fructose	2.34963e+06	1.55159e+07	6.60356
Putrescine	3.90658e+06	2.4554e+07	6.28528
Selenocysteine	1.55692e+07	9.60281e+07	6.16784
12-Hydroxydodecanoic acid	6.67472e+06	3.62334e+07	5.42845
Itaconic acid	1.22064e+06	6.49187e+06	5.31839
D-Glucose	5.2365e+06	2.66896e+07	5.09684
