# Supplementary material for: Selection of the Anti‐Osteoporosis Active Ingredients of Fructus Psoraleae—Eucommia—Drynariae Rhizoma Based on Solid‐Phase Bio‐Cell Chromatography and HPLC–MS Analysis
Source: Food Sci Nutr. 2025 Jan 14;13(1):e4604. doi: 10.1002/fsn3.4604 (PMC11732702; doi:10.1002/fsn3.4604)
Supplement: Supplementary file 2 — Appendix S2. [file FSN3-13-e4604-s001.xlsx]

## Sheet: Raw data
ID	name	mz	rt	exact_mass	ppm	formula	KEGG	precursor_type	library	class	sub_class	E-空白	E-补骨脂	Ratio	E-杜仲	Ratio	E-骨碎补	Ratio	R-空白	R-补骨脂	Ratio	R-杜仲	Ratio	R-骨碎补	Ratio
M145T74_2	2-Hydroxy-2-ethylsuccinic acid	145.049	73.7	162.053	27.812	C6H10O5	C02488	[M+H-H2O]+	MetaDNA	Carboxylic acids and derivatives	Alcohols and polyols	1.7174e+07	6.52273e+07	3.79803	5.42535e+07	3.15906	1.3606e+07	0.792246	5.06241e+07	4.22564e+07	0.834711	1.13127e+07	0.223464	4.01576e+07	0.793251
M102T644	5-Aminopentanal	102.092	643.6	101.084	2.19411	C5H11NO	C12455	[M+H]+	MetaDNA	Organic oxides	Amines	1.20897e+07	1.02097e+07	0.844496	1.64639e+07	1.36181	2.73671e+07	2.26367	9.66101e+06	2.89367e+07	2.9952	2.89128e+07	2.99273	1.19471e+07	1.23663
M137T840	Tyramine	137.082	839.7	137.084	13.1306	C8H11NO	C00483	[M]+	MetaDNA	Benzene and substituted derivatives	1-hydroxy-2-unsubstituted benzenoids	2.01318e+07	2.74219e+07	1.36212	1.15007e+07	0.571272	1.19951e+07	0.59583	1.84661e+07	2.92793e+07	1.58557	5.25646e+06	0.284655	2.03899e+07	1.10419
M150T839	(-)-Carvone	150.103	839.4	150.105	12.6578	C10H14O	C01767	[M]+	MetaDNA	Organic oxides	Carbonyl compounds	1.91676e+07	2.94582e+07	1.53687	6.31641e+06	0.329535	1.22079e+07	0.636902	1.93255e+07	3.08435e+07	1.59601	1.65166e+07	0.854655	2.13357e+07	1.10402
M185T571_1	Phosphohydroxypyruvic acid	184.987	571	183.977	12.5632	C3H5O7P	C03232	[M+H]+	MetaDNA	Carboxylic acids and derivatives	Alpha-keto acids and derivatives	1.36149e+07	8.40433e+06	0.617291	1.22303e+07	0.898309	1.20488e+07	0.884977	7.28975e+06	9.25511e+06	1.26961	1.58337e+07	2.17204	1.1527e+07	1.58126
M295T792	9(S)-HPODE	295.216	791.8	312.23	21.5634	C18H32O4	C14827	[M+H-H2O]+	MetaDNA	Carboxylic acids and derivatives	Alkyl hydroperoxides	1.5912e+07	3.0976e+06	0.19467	8.10905e+07	5.09618	5.05237e+07	3.17519	1.11328e+08	6.26963e+07	0.563167	8.26497e+07	0.742397	3.65844e+07	0.328617
M121T466	Styrene Oxide	121.064	465.5	120.058	3.10578	C8H8O	C02083	[M+H]+	MetaDNA	Benzene and substituted derivatives	Ethers	6.67737e+06	3.5102e+07	5.25686	2.70803e+07	4.05553	4.09286e+07	6.12946	8.25741e+07	2.40043e+07	0.2907	1.56863e+07	0.189966	3.83078e+07	0.463921
M121T416	(S)-2-Phenyloxirane	121.064	416.3	120.058	2.27977	C8H8O	C20782	[M+H]+	MetaDNA			6.09521e+06	1.23885e+08	20.3249	2.78134e+07	4.56316	2.13885e+07	3.50907	1.89437e+07	3.36679e+07	1.77726	1.63144e+07	0.861203	1.85249e+07	0.977892
M130T357	Pyrrolidonecarboxylic acid	130.051	356.5	129.043	7.8739	C5H7NO3	C02237	[M+H]+	MetaDNA	Azacyclic compounds	Amino acids, peptides, and analogues	4.71817e+07	1.04608e+08	2.21713	8.34434e+06	0.176855	3.26791e+07	0.692622	3.89712e+07	8.31177e+06	0.21328	3.54493e+07	0.909629	7.97864e+06	0.204732
M151T839	N-Methyltyramine	151.097	838.9	151.1	15.2217	C9H13NO	C02442	[M]+	MetaDNA	Benzene and substituted derivatives	1-hydroxy-2-unsubstituted benzenoids	1.10168e+08	1.0929e+08	0.992038	7.87092e+07	0.714449	1.06614e+08	0.967743	6.28323e+07	8.20041e+07	1.30513	7.06507e+07	1.12443	7.21151e+07	1.14774
M164T356	Beta-Tyrosine	164.067	356	181.074	5.69281	C9H11NO3	C04368	[M+H-H2O]+	MetaDNA	Benzene and substituted derivatives	1-hydroxy-2-unsubstituted benzenoids	4.06032e+07	5.68454e+07	1.40002	1.04394e+07	0.257109	2.38669e+07	0.58781	4.73578e+07	4.30254e+07	0.908516	5.00735e+07	1.05734	1.99237e+07	0.420705
M164T387	(S)-beta-Tyrosine	164.067	387.2	181.074	4.4738	C9H11NO3	C21308	[M+H-H2O]+	MetaDNA			3.91689e+07	8.91351e+07	2.27566	1.20671e+07	0.308077	1.20246e+07	0.306994	4.46809e+07	1.24269e+07	0.278126	2.95879e+07	0.662206	2.02339e+07	0.452855
M151T66	Homogentisic acid	151.036	65.8	168.042	10.8187	C8H8O4	C00544	[M+H-H2O]+	MetaDNA	Benzene and substituted derivatives	1-hydroxy-2-unsubstituted benzenoids	5.09378e+07	4.09469e+07	0.80386	2.67621e+07	0.525388	6.19557e+07	1.2163	5.5899e+07	8.9402e+07	1.59935	2.04247e+07	0.365386	2.592e+07	0.463692
M118T491	L-Aspartate-semialdehyde	118.047	491.1	117.043	20.1271	C4H7NO3	C00441	[M+H]+	MetaDNA	Carboxylic acids and derivatives	Amines	2.89182e+07	1.62004e+07	0.560215	1.77202e+07	0.612769	3.49423e+06	0.120831	1.25798e+07	3.717e+06	0.295472	3.26176e+06	0.259285	3.58865e+06	0.28527
M283T249	(6Z)-Octadecenoic acid	283.263	248.6	282.256	0.790784	C18H34O2	C08363	[M+H]+	MetaDNA	Carboxylic acids and derivatives	Carbonyl compounds	9.41451e+06	3.64724e+07	3.87406	3.20528e+07	3.40461	9.05295e+06	0.961595	1.44839e+08	5.89129e+07	0.406748	2.58403e+07	0.178407	8.95874e+06	0.0618532
M286T625	Palustradienal	286.237	625.2	286.23	25.504	C20H30O	C18220	[M]+	MetaDNA	Organic oxides	Carbonyl compounds	276799	278800	1.00723	7.73455e+06	27.9428	6.48112e+06	23.4145	8.62712e+06	9.22473e+06	1.06927	6.19629e+06	0.718234	7.37552e+06	0.854923
M165T839	Pseudoephedrine	165.114	838.9	165.115	10.9015	C10H15NO	C02765	[M]+	MetaDNA	Benzene and substituted derivatives	Alcohols and polyols	3.16792e+07	4.47865e+07	1.41375	4.2061e+07	1.32772	2.03187e+07	0.641389	3.09779e+07	4.77245e+07	1.5406	2.95528e+07	0.953995	3.35633e+07	1.08346
M272T698	Fusicocca-2,10(14)-diene	272.258	697.8	272.25	28.2828	C20H32	C18229	[M]+	MetaDNA	Polycyclic hydrocarbons	Branched unsaturated hydrocarbons	2.94566e+07	3.62289e+07	1.22991	2.86281e+07	0.971871	2.32532e+07	0.789406	2.27013e+07	2.4136e+07	1.0632	2.33004e+07	1.02639	2.2528e+07	0.992368
M88T113	Butyric acid	88.0762	113.2	88.0524	0.0271649	C4H8O2	C00246	[M]+	BioDeepDB	Fatty Acyls	Fatty acids and conjugates	3.85026e+07	3.87608e+07	1.00671	3.58015e+07	0.929847	3.81369e+07	0.990503	4.94256e+07	2.46687e+07	0.499107	5.09479e+06	0.10308	2.44194e+07	0.494064
M88T290	Isobutyric acid	88.0764	289.9	88.0524	2.50346	C4H8O2	C02632	[M]+	BioDeepDB	Carboxylic acids and derivatives	Carboxylic acids	1.17072e+07	1.08744e+07	0.928862	8.42402e+07	7.19558	3.07606e+07	2.62749	1.09162e+07	3.1796e+07	2.91275	2.69758e+07	2.47118	4.35286e+07	3.98754
M90T660	Putrescine	89.5072	659.8	88.1	0.316948	C4H12N2	C00134	[M+H]+	BioDeepDB			4.54513e+06	1.18379e+07	2.60452	3.67759e+07	8.09128	1.88782e+07	4.1535	3.90658e+06	4.18951e+06	1.07242	1.6579e+07	4.24387	2.4554e+07	6.28528
M101T241	5-Valerolactone	101.061	240.6	100.052	3.83929	C5H8O2	C02240	[M+H]+	BioDeepDB			4.23193e+07	3.17983e+07	0.751389	3.02132e+07	0.713935	8.1133e+06	0.191716	3.12695e+07	2.58955e+07	0.82814	6.91847e+06	0.221253	4.05903e+07	1.29808
M101T95	Triethylamine	101.06	95.1	101.12	2.17035	C6H15N	C14691	[M]+	BioDeepDB	Amines	Tertiary amines	1.18675e+08	1.25627e+08	1.05857	8.35272e+07	0.703829	1.30168e+08	1.09684	1.22923e+08	1.25342e+08	1.01968	1.10151e+08	0.896095	4.28699e+07	0.348754
M101T592	1-Aminocyclopropanecarboxylic acid	101.071	592.1	101.048	0.722122	C4H7NO2	C01234	[M]+	BioDeepDB	Carboxylic acids and derivatives	Amino acids, peptides, and analogues	5.83399e+06	1.88617e+07	3.23307	5.20205e+06	0.891679	2.21212e+07	3.79178	2.02001e+07	4.98025e+06	0.246546	2.21788e+07	1.09795	5.44216e+06	0.269412
M102T413	Isovaleric acid	102.034	413.4	102.068	0.041514	C5H10O2	C08262	[M]+	BioDeepDB	Fatty Acyls	Fatty acids and conjugates	5.26227e+08	1.81922e+09	3.4571	4.56922e+08	0.868299	1.42375e+09	2.70558	1.3401e+09	3.26226e+08	0.243434	1.20449e+09	0.898806	1.44762e+09	1.08023
M102T464	2-Ketobutyric acid	102.128	464.2	102.032	2.99607	C4H6O3	C00109	[M]+	BioDeepDB	Keto acids and derivatives	Short-chain keto acids and derivatives	1.72986e+08	2.28096e+07	0.131858	3.58896e+07	0.207472	1.00899e+08	0.583281	1.93769e+07	2.10904e+07	1.08843	5.77617e+07	2.98096	9.00253e+07	4.64601
M102T433	Cadaverine	102.055	432.6	102.116	2.12227	C5H14N2	C01672	[M]+	BioDeepDB	Organonitrogen compounds	Amines	1.43393e+07	8.12177e+06	0.5664	1.25721e+07	0.876757	1.01585e+07	0.708441	1.09743e+07	1.18424e+07	1.0791	1.18878e+07	1.08324	1.20372e+07	1.09685
M121T792	4-Hydroxystyrene	121.029	792	120.058	7.27085	C8H8O	C05627	[M+H]+	BioDeepDB	Benzene and substituted derivatives	Styrenes	1.06315e+07	1.34896e+07	1.26883	6.30445e+06	0.592999	9.19476e+06	0.864863	8.97734e+06	6.51326e+06	0.725522	6.80621e+06	0.758154	1.16439e+07	1.29703
M104T88	Dimethylglycine	104.107	88.2	103.063	17.1466	C4H9NO2	C01026	[M+H]+	BioDeepDB	Carboxylic acids and derivatives	Amino acids, peptides, and analogues	1.84318e+08	1.74896e+08	0.948885	1.16885e+08	0.634152	1.11906e+08	0.607136	1.38365e+08	1.70459e+08	1.23195	1.34819e+08	0.974374	4.23509e+08	3.06082
M111T118	Hydroquinone	111.023	117.7	110.037	22.9432	C6H6O2	C00530	[M+H]+	BioDeepDB	Phenols	Benzenediols	1.00728e+07	5.44192e+07	5.40257	5.92032e+06	0.587752	5.08873e+06	0.505193	2.37942e+06	5.82264e+07	24.4708	5.17663e+06	2.17558	3.72869e+06	1.56706
M131T139	Heptanoic acid	130.966	139	130.099	1.97954	C7H14O2	C17714	[M+H]+	BioDeepDB	Fatty Acyls	Fatty acids and conjugates	3.82696e+08	1.5551e+08	0.406353	3.28195e+08	0.857587	3.21343e+07	0.0839683	7.78681e+07	3.77001e+08	4.84154	2.60765e+07	0.33488	1.54875e+08	1.98894
M131T280	Creatine	130.967	279.9	131.07	0.454665	C4H9N3O2	C00300	[M]+	BioDeepDB	Carboxylic acids and derivatives	Amino acids, peptides, and analogues	3.19384e+07	4.01392e+07	1.25677	1.09025e+07	0.34136	4.31518e+07	1.35109	3.30862e+07	3.40853e+07	1.0302	7.05506e+06	0.213233	3.9661e+07	1.19872
M114T369	2-Heptanone	114.091	368.5	114.105	2.14115	C7H14O	C08380	[M]+	BioDeepDB	Organooxygen compounds	Carbonyl compounds	9.43661e+07	2.17892e+07	0.230901	8.69025e+07	0.920909	2.79214e+07	0.295884	7.60173e+07	2.86185e+07	0.376473	1.97621e+07	0.259968	9.3895e+06	0.123518
M132T125	Glutaric acid	131.975	124.6	132.042	2.40858	C5H8O4	C00489	[M]+	BioDeepDB	Carboxylic acids and derivatives	Dicarboxylic acids and derivatives	1.28313e+08	7.94515e+07	0.619201	1.8843e+08	1.46852	1.33674e+08	1.04178	1.43915e+08	2.48483e+08	1.72659	7.07643e+07	0.491708	5.31995e+07	0.369659
M118T108	L-Valine	118.087	108.3	117.079	5.28424	C5H11NO2	C00183	[M+H]+	MoNA	Carboxylic acids and derivatives	Amino acids, peptides, and analogues	4.0497e+07	2.69561e+07	0.665632	2.37333e+07	0.586052	1.52826e+07	0.377377	4.16926e+07	3.44701e+07	0.826769	4.22587e+07	1.01358	3.46024e+07	0.829941
M136T32_1	Adenine	136.061	32.3	135.054	5.70332	C5H5N5	C00147	[M+H]+	BioDeepDB	Imidazopyrimidines	Purines and purine derivatives	1.28292e+08	1.17495e+08	0.915843	9.41713e+07	0.734039	8.72165e+07	0.679828	7.55905e+07	9.30582e+07	1.23108	6.73869e+07	0.891474	6.58091e+07	0.870601
M120T90	L-Threonine	120.066	90.2	119.058	0.673399	C4H9NO3	C00188	[M+H]+	MoNA	Carboxylic acids and derivatives	Amino acids, peptides, and analogues	4.06438e+06	5.54642e+06	1.36464	6.6078e+06	1.62578	2.43927e+06	0.600158	3.96449e+07	4.15221e+07	1.04735	4.4823e+07	1.13061	3.30721e+07	0.834207
M121T141_1	L-Cysteine	120.981	141.5	121.02	4.21917	C3H7NO2S	C00097	[M]+	BioDeepDB	Carboxylic acids and derivatives	Amino acids, peptides, and analogues	4.98431e+07	2.82094e+07	0.565964	6.12332e+07	1.22852	5.12591e+07	1.02841	3.60939e+07	5.82454e+07	1.61372	2.76617e+07	0.76638	4.95995e+07	1.37418
M139T141	Salicylic acid	139.112	140.8	138.032	4.73181	C7H6O3	C00805	[M+H]+	BioDeepDB	Benzene and substituted derivatives	Benzoic acids and derivatives	2.33592e+07	1.40709e+07	0.60237	2.25187e+07	0.964017	2.50871e+07	1.07397	1.1863e+07	4.6139e+07	3.88931	2.03213e+07	1.713	1.28358e+07	1.08201
M139T103	Tyrosol	139.075	103.2	138.068	4.43922	C8H10O2	C06044	[M+H]+	BioDeepDB	Phenols	Tyrosols and derivatives	6.54509e+07	1.99103e+07	0.304202	5.98696e+07	0.914725	5.31587e+07	0.812191	4.99478e+07	1.97191e+07	0.394795	2.05554e+07	0.411538	1.7952e+07	0.359415
M122T832	(S)-1-Phenylethanol	122.072	832.4	122.073	13.9263	C8H10O	C11348	[M]+	BioDeepDB			3.86673e+07	2.02271e+07	0.523106	2.90809e+07	0.752081	3.66728e+07	0.948421	7.23882e+06	3.5587e+07	4.91614	5.57819e+06	0.770593	7.19541e+06	0.994003
M124T145	Nicotinic acid	124.04	145	123.032	4.83715	C6H5NO2	C00253	[M+H]+	BioDeepDB	Pyridines and derivatives	Pyridinecarboxylic acids and derivatives	9.35784e+07	3.05159e+07	0.3261	2.69372e+07	0.287857	5.37564e+07	0.574453	2.72959e+07	2.65699e+07	0.9734	2.57276e+07	0.942545	3.1311e+07	1.14709
M126T219	Ciliatine	125.986	218.9	125.024	3.38521	C2H8NO3P	C03557	[M+H]+	BioDeepDB	Organic phosphonic acids and derivatives	Organic phosphonic acids	1.28512e+08	2.36484e+07	0.184018	9.1821e+07	0.714494	1.09644e+08	0.853184	2.12572e+07	2.14672e+07	1.00988	9.38458e+07	4.41478	2.09028e+07	0.983327
M129T96_1	Pipecolic acid	129.066	95.9	129.079	1.91259	C6H11NO2	C00408	[M]+	BioDeepDB	Carboxylic acids and derivatives	Amino acids, peptides, and analogues	5.72858e+06	7.59065e+06	1.32505	2.39866e+07	4.18717	7.29047e+06	1.27265	1.28557e+07	1.20171e+07	0.934765	1.05913e+07	0.823861	1.27773e+07	0.9939
M129T163_2	Pyroglutamic acid	129.055	163.4	129.043	4.0469	C5H7NO3	C01879	[M]+	BioDeepDB	Carboxylic acids and derivatives	Amino acids, peptides, and analogues	1.19477e+07	4.02873e+07	3.37196	1.13372e+07	0.948897	1.12615e+07	0.942568	3.2285e+07	6.76663e+07	2.0959	4.07405e+07	1.2619	9.60993e+06	0.297659
M129T785	Oxoglutaric acid	129.127	785.3	146.022	5.1255	C5H6O5	C00026	[M+H-H2O]+	BioDeepDB	Keto acids and derivatives	Gamma-keto acids and derivatives	1.21652e+07	1.25444e+07	1.03118	1.53737e+07	1.26375	1.35224e+07	1.11157	1.32813e+07	1.5948e+07	1.20079	1.31853e+07	0.992775	1.62579e+07	1.22413
M131T44	cis-4-Hydroxy-L-proline	130.966	44.2	131.058	0.700174	C5H9NO3	C01015	[M]+	BioDeepDB			3.11129e+07	8.38866e+06	0.269619	8.22571e+06	0.264382	3.05522e+07	0.981976	3.27603e+07	4.49287e+07	1.37144	8.53724e+06	0.260597	3.42567e+07	1.04568
M142T68	O-Phosphoethanolamine	141.959	67.7	141.019	1.01795	C2H8NO4P	C00346	[M+H]+	BioDeepDB	Organic phosphoric acids and derivatives	Phosphate esters	3.23713e+08	3.17915e+08	0.98209	1.13258e+08	0.349872	3.16374e+08	0.97733	3.27945e+08	3.58505e+08	1.09319	3.49554e+08	1.06589	3.61935e+08	1.10365
M142T114	5-Hydroxymethyluracil	142.035	114.3	142.038	20.4175	C5H6N2O3	C03088	[M]+	BioDeepDB	Diazines	Pyrimidines and pyrimidine derivatives	1.04225e+07	1.11849e+07	1.07314	1.18588e+07	1.1378	1.08735e+07	1.04326	9.30447e+06	8.9078e+06	0.957368	1.08478e+07	1.16587	5.12182e+06	0.550469
M160T123	Pimelic acid	159.969	123	160.074	0.821845	C7H12O4	C02656	[M]+	BioDeepDB	Fatty Acyls	Fatty acids and conjugates	2.25795e+07	1.30746e+08	5.79046	8.13071e+07	3.60092	4.12162e+07	1.82538	1.39153e+08	2.16094e+07	0.155292	3.2545e+08	2.33879	2.89868e+07	0.208309
M147T728	4-Hydroxycinnamic acid	146.981	728	164.047	6.72885	C9H8O3	C00811	[M+H-H2O]+	BioDeepDB	Cinnamic acids and derivatives	Hydroxycinnamic acids and derivatives	1.16103e+07	2.28592e+07	1.96888	1.52358e+07	1.31227	2.58165e+07	2.22359	1.30447e+07	1.86537e+07	1.42999	2.4935e+07	1.91151	2.10181e+07	1.61124
M149T329	L-Methionine	148.976	328.9	149.051	7.08809	C5H11NO2S	C00073	[M]+	BioDeepDB	Carboxylic acids and derivatives	Amino acids, peptides, and analogues	5.41777e+07	2.79313e+07	0.51555	4.01167e+07	0.740465	1.4687e+07	0.27109	1.41617e+07	4.98385e+07	3.51924	6.79877e+06	0.480082	4.95231e+07	3.49697
M167T363	Quinolinic acid	167.011	362.9	167.022	10.2325	C7H5NO4	C03722	[M]+	BioDeepDB	Pyridines and derivatives	Pyridinecarboxylic acids and derivatives	9.91192e+07	3.94385e+08	3.97889	1.422e+08	1.43463	6.53047e+08	6.5885	2.19389e+08	9.03611e+07	0.411875	9.01956e+07	0.411121	9.11441e+07	0.415444
M151T648_1	D-Ribose	151.035	648.1	150.053	2.98856	C5H10O5	C00121	[M+H]+	BioDeepDB	Organooxygen compounds	Carbohydrates and carbohydrate conjugates	2.47541e+08	2.34722e+07	0.0948215	2.20628e+07	0.0891278	2.3125e+07	0.0934188	3.86045e+07	1.01404e+08	2.62674	2.17026e+07	0.562178	8.20876e+07	2.12638
M153T566	Perillyl alcohol	153.091	566.1	152.12	0.243816	C10H16O	C02452	[M+H]+	BioDeepDB	Prenol lipids	Monoterpenoids	7.14174e+06	1.74098e+07	2.43775	4.22757e+07	5.91952	1.12891e+07	1.58073	8.85752e+06	1.61752e+06	0.182616	2.82005e+06	0.318379	4.00674e+07	4.52355
M153T215	p-Hydroxyphenylacetic acid	153.091	215.5	152.047	1.05903	C8H8O3	C00642	[M+H]+	BioDeepDB	Phenols	1-hydroxy-2-unsubstituted benzenoids	3.73813e+06	3.66515e+06	0.980476	9.59511e+06	2.56682	2.84225e+07	7.6034	1.71582e+07	1.25539e+07	0.731657	3.36981e+06	0.196396	9.42711e+06	0.549422
M153T168	Mandelic acid	153.127	167.6	152.047	1.71851	C8H8O3	C01984	[M+H]+	BioDeepDB	Benzene and substituted derivatives		3.09357e+06	1.03461e+07	3.34439	2.77923e+06	0.898392	1.08778e+07	3.51627	2.14394e+07	3.00494e+06	0.14016	1.42353e+07	0.663979	2.66833e+06	0.124459
M155T98	2,3-Butanediol	155.106	98.3	154.012	1.94944	C4H10O2S2	C00265	[M+H]+	BioDeepDB	Organooxygen compounds	Alcohols and polyols	5.51174e+07	6.11734e+07	1.10988	3.79193e+07	0.687975	6.03488e+07	1.09492	5.62644e+07	1.49091e+07	0.264982	5.87843e+07	1.04479	5.9167e+07	1.05159
M156T666	3-Indoleacetonitrile	156.12	665.6	156.069	0.785966	C10H8N2	C02938	[M]+	BioDeepDB	Indoles and derivatives	Indoles	2.25646e+07	2.23574e+07	0.990815	2.55586e+07	1.13269	3.43629e+07	1.52287	3.39284e+07	7.19614e+06	0.212098	6.97726e+06	0.205646	7.16869e+06	0.211289
M175T86	L-Arginine	175.119	86.5	174.112	0	C6H14N4O2	C00062	[M+H]+	BioDeepDB	Carboxylic acids and derivatives	Amino acids, peptides, and analogues	2.33967e+07	2.1495e+07	0.918722	1.39654e+07	0.596896	7.82934e+06	0.334635	2.16062e+07	1.02061e+07	0.472366	2.61418e+07	1.20992	3.49371e+07	1.61699
M158T114	4,5-Dihydroorotic acid	158.154	114	158.033	2.95724	C5H6N2O4	C00337	[M]+	BioDeepDB	Carboxylic acids and derivatives	Amino acids, peptides, and analogues	2.96903e+06	3.31832e+06	1.11765	2.16562e+07	7.29403	3.5479e+07	11.9497	1.69682e+07	4.29002e+07	2.52826	2.05282e+07	1.2098	1.91651e+07	1.12947
M183T248	4-Pyridoxic acid	182.983	248	183.053	10.1558	C8H9NO4	C00847	[M]+	BioDeepDB	Pyridines and derivatives	Pyridinecarboxylic acids and derivatives	2.01577e+08	1.38758e+08	0.688364	3.10921e+07	0.154245	1.28228e+08	0.636125	1.23677e+08	5.31938e+07	0.430101	3.48953e+07	0.282148	1.21399e+08	0.981578
M167T398	Desaminotyrosine	167.01	398.4	166.063	15.2152	C9H10O3	C01744	[M+H]+	BioDeepDB	Phenylpropanoic acids		2.29179e+08	3.10949e+08	1.3568	2.18e+08	0.951221	8.11137e+07	0.353932	6.16244e+07	1.97516e+08	3.20516	3.3016e+08	5.35761	6.27529e+07	1.01831
M185T640	Phosphoserine	185.023	640.3	185.009	0.207659	C3H8NO6P	C01005	[M]+	BioDeepDB	Carboxylic acids and derivatives	Amino acids, peptides, and analogues	2.73701e+08	7.44121e+07	0.271874	5.7854e+07	0.211377	2.61353e+08	0.954886	1.82309e+08	1.20082e+08	0.658675	1.87939e+08	1.03088	7.62065e+07	0.418007
M170T345	Norepinephrine	169.977	344.7	169.074	0.14004	C8H11NO3	C00547	[M+H]+	BioDeepDB	Phenols	Benzenediols	7.34457e+07	1.55631e+07	0.211899	9.87237e+07	1.34417	4.74599e+07	0.64619	4.29184e+07	1.50858e+08	3.51501	1.07959e+08	2.51545	4.83698e+07	1.12702
M171T445	3,4-Dihydroxyphenylglycol	171.065	444.6	170.058	1.02885	C8H10O4	C05576	[M+H]+	BioDeepDB	Phenols	Benzenediols	1.92826e+06	1.15445e+07	5.98699	1.04952e+07	5.44282	1.19727e+07	6.20907	2.41382e+06	2.17913e+06	0.902771	2.20517e+06	0.913558	3.00111e+06	1.2433
M174T119	5-Hydroxyindoleacetic acid	173.984	119.4	191.058	2.15537	C10H9NO3	C05635	[M+H-H2O]+	BioDeepDB	Indoles and derivatives	Indolyl carboxylic acids and derivatives	1.73379e+07	2.50957e+07	1.44745	2.41686e+07	1.39398	9.95668e+06	0.574274	9.00949e+06	1.68435e+07	1.86953	2.58758e+07	2.87206	1.78693e+07	1.98338
M177T72	Methyl beta-D-galactoside	176.972	72	194.079	0.00993273	C7H14O6	C03619	[M+H-H2O]+	BioDeepDB			1.11288e+08	1.05073e+08	0.944151	1.27858e+08	1.14889	2.02012e+08	1.81521	1.21467e+08	1.07806e+08	0.887535	1.9007e+08	1.56479	1.15534e+08	0.95116
M181T730	Allose	181.015	729.7	180.063	3.74098	C6H12O6	C01487	[M+H]+	BioDeepDB	Organooxygen compounds	Carbohydrates and carbohydrate conjugates	4.76989e+07	3.60655e+07	0.756107	9.91177e+07	2.07799	1.08568e+07	0.227611	1.24814e+07	5.24451e+07	4.20185	8.14664e+07	6.52701	1.17576e+07	0.942008
M198T778	Vanillylmandelic acid	198.186	778.1	198.053	3.1912	C9H10O5	C05584	[M]+	BioDeepDB	Phenols	Methoxyphenols	9.93826e+06	1.77654e+07	1.78758	1.65587e+07	1.66616	8.73342e+06	0.878767	1.38555e+07	8.28302e+06	0.597814	9.69312e+06	0.699586	8.83252e+06	0.637473
M183T123	Homovanillic acid	182.984	123	182.058	5.69786	C9H10O4	C05582	[M+H]+	BioDeepDB	Phenols	Methoxyphenols	2.98605e+08	1.26705e+08	0.424323	9.18811e+07	0.307701	6.2489e+07	0.20927	2.5005e+08	2.89257e+08	1.1568	4.90133e+08	1.96014	1.15973e+08	0.463797
M183T397	Epinephrine	182.987	397.5	183.089	7.1722	C9H13NO3	C00788	[M]+	BioDeepDB	Phenols	Benzenediols	6.26358e+07	1.09803e+07	0.175304	1.65908e+07	0.264877	9.94683e+07	1.58804	9.52947e+06	3.6043e+07	3.78226	5.64965e+07	5.92861	1.12729e+07	1.18295
M200T613	Dodecanoic acid	199.986	613.2	200.178	4.41023	C12H24O2	C02679	[M]+	BioDeepDB	Fatty Acyls	Fatty acids and conjugates	9.2733e+06	1.30788e+07	1.41038	4.29213e+07	4.62848	3.0539e+07	3.29321	4.46327e+07	4.02758e+07	0.902383	1.61332e+07	0.361465	8.62863e+06	0.193326
M187T392	Undecanoic acid	186.957	391.5	186.162	4.5091	C11H22O2	C17715	[M+H]+	BioDeepDB	Fatty Acyls	Fatty acids and conjugates	1.18162e+07	5.08907e+07	4.30685	2.52277e+07	2.135	4.77774e+06	0.404336	1.48995e+07	7.4958e+07	5.03091	4.06382e+06	0.272749	3.07472e+07	2.06364
M227T837	Deoxycytidine	227.184	837.4	227.091	0.467683	C9H13N3O4	C00881	[M]+	BioDeepDB	Pyrimidine nucleosides	Pyrimidine 2'-deoxyribonucleosides	1.00511e+07	6.1929e+06	0.616145	1.82512e+07	1.81585	2.71879e+07	2.70498	1.89115e+07	2.70851e+07	1.4322	1.64686e+07	0.870824	3.30884e+07	1.74965
M225T423	Hydroxykynurenine	225.029	422.9	224.08	2.19067	C10H12N2O4	C02794	[M+H]+	BioDeepDB	Organooxygen compounds	Carbonyl compounds	8.76806e+06	8.01325e+06	0.913914	4.11255e+07	4.69038	8.36732e+06	0.954296	3.97294e+07	8.23542e+06	0.207288	2.47857e+07	0.623861	3.24417e+07	0.816567
M226T815	Porphobilinogen	226.18	814.9	226.095	1.24218	C10H14N2O4	C00931	[M]+	BioDeepDB	Organonitrogen compounds	Amines	8.65063e+07	4.0297e+08	4.65828	2.93963e+08	3.39818	2.4028e+08	2.7776	4.40249e+08	4.7649e+08	1.08232	2.9131e+08	0.661693	4.42555e+08	1.00524
M228T777	Deoxyuridine	228.195	777.1	228.075	2.21008	C9H12N2O5	C00526	[M]+	BioDeepDB	Pyrimidine nucleosides	Pyrimidine 2'-deoxyribonucleosides	2.72386e+07	4.5062e+07	1.65434	4.39825e+07	1.61471	2.90678e+07	1.06715	3.07023e+07	1.00795e+08	3.28296	3.92806e+07	1.2794	3.09173e+07	1.007
M268T607	Adenosine	268.227	606.6	267.097	24.4684	C10H13N5O4	C00212	[M+H]+	BioDeepDB	Purine nucleosides		1.11678e+07	9.54582e+06	0.854759	9.32832e+06	0.835283	9.1735e+06	0.821421	8.8445e+06	9.67458e+06	1.09385	9.0018e+06	1.01779	9.82347e+06	1.11069
M255T741	Palmitoleic acid	255.234	740.7	254.225	8.32178	C16H30O2	C08362	[M+H]+	BioDeepDB	Fatty Acyls	Fatty acids and conjugates	1.49469e+07	5.14847e+06	0.344452	5.08907e+06	0.340478	2.16046e+07	1.44543	2.60789e+07	5.56652e+06	0.213449	1.51599e+07	0.581307	1.41318e+07	0.541886
M272T408	17a-Estradiol	272.185	408.3	272.178	1.5199	C18H24O2	C02537	[M]+	BioDeepDB	Steroids and steroid derivatives	Estrane steroids	768138	1.19207e+07	15.519	1.46471e+07	19.0683	2.83435e+07	36.8989	2.97182e+07	1.42994e+07	0.481168	1.96667e+07	0.661775	1.49426e+07	0.50281
M278T410	Gamma-Linolenic acid	278.186	410.2	278.225	2.31851	C18H30O2	C06426	[M]+	BioDeepDB	Fatty Acyls	Lineolic acids and derivatives	423083	2.03826e+06	4.81764	1.6671e+07	39.4037	1.09196e+07	25.8096	1.67444e+07	1.59947e+07	0.95523	1.22837e+07	0.733603	1.2228e+07	0.730273
M280T813	Linoleic acid	280.263	812.6	280.24	2.04165	C18H32O2	C01595	[M]+	BioDeepDB	Fatty Acyls	Lineolic acids and derivatives	6.39846e+06	1.03822e+08	16.226	8.17327e+07	12.7738	1.64153e+07	2.56551	7.34696e+07	2.51197e+07	0.341905	1.197e+07	0.162925	1.31871e+07	0.17949
M307T806	8,11,14-Eicosatrienoic acid	307.227	805.7	306.256	1.34154	C20H34O2	C03242	[M+H]+	BioDeepDB	Fatty Acyls	Fatty acids and conjugates	7.90579e+06	1.21307e+07	1.5344	1.12138e+07	1.41842	1.04972e+07	1.32778	2.70199e+06	7.84701e+06	2.90416	6.44732e+06	2.38614	5.97252e+06	2.21042
M307T179	Glutathione	307.083	179.3	307.084	0.0228734	C10H17N3O6S	C00051	[M]+	BioDeepDB			4.67112e+06	2.09888e+06	0.449331	8.74459e+06	1.87205	1.05746e+06	0.226382	1.76865e+07	1.31186e+07	0.741727	1.87144e+07	1.05812	2.26911e+07	1.28296
M312T800	Aflatoxin B1	312.362	799.8	312.063	1.32647	C17H12O6	C06800	[M]+	BioDeepDB	Coumarins and derivatives	Furanocoumarins	2.43342e+07	1.99371e+07	0.819302	3.02683e+07	1.24386	2.80698e+07	1.15351	5.71042e+07	5.03211e+07	0.881214	3.86899e+07	0.677531	3.98557e+07	0.697947
M336T808	12-Keto-tetrahydro-leukotriene B4	336.326	808.2	336.23	3.52195	C20H32O4	C02165	[M]+	BioDeepDB	Fatty Acyls	Eicosanoids	1.17416e+07	3.59288e+06	0.305995	4.37024e+07	3.722	8.12437e+07	6.91929	4.63454e+07	6.75286e+07	1.45707	4.94976e+06	0.106801	1.08e+07	0.233032
M328T417	Docosahexaenoic acid	328.199	416.8	328.24	0.432177	C22H32O2	C06429	[M]+	BioDeepDB	Fatty Acyls	Fatty acids and conjugates	1.0689e+06	1.12585e+06	1.05328	5.60576e+06	5.24444	5.14207e+06	4.81064	8.43798e+06	4.84566e+06	0.574268	4.01037e+06	0.475276	7.14889e+06	0.847228
M346T726	Corticosterone	346.331	725.8	346.214	0.923887	C21H30O4	C02140	[M]+	BioDeepDB	Steroids and steroid derivatives	Hydroxysteroids	4.87886e+06	2.38397e+07	4.88632	5.66826e+07	11.618	4.04153e+07	8.28375	4.50159e+07	6.02544e+07	1.33851	5.51218e+07	1.2245	4.39972e+07	0.977369
M338T800	Erucic acid	338.341	800.1	338.318	0.207748	C22H42O2	C08316	[M]+	BioDeepDB	Fatty Acyls	Fatty acids and conjugates	5.33999e+08	1.25241e+09	2.34535	1.39268e+09	2.60802	1.32239e+09	2.47639	6.33331e+09	2.16146e+09	0.341285	2.96498e+09	0.468157	1.34986e+09	0.213137
M340T424	Fructose 1,6-bisphosphate	340.259	424.1	339.996	1.67465	C6H14O12P2	C00354	[M]+	BioDeepDB	Organooxygen compounds	Carbohydrates and carbohydrate conjugates	6.86068e+06	9.98439e+06	1.45531	8.47594e+06	1.23544	8.139e+06	1.18633	5.11727e+06	5.82288e+06	1.13789	5.65812e+06	1.10569	7.06687e+06	1.38098
M346T758	Cyclic GMP	346.331	757.6	345.047	1.60505	C10H12N5O7P	C00942	[M+H]+	BioDeepDB	Purine nucleotides	Cyclic purine nucleotides	1.34149e+07	1.32814e+08	9.9005	1.48014e+08	11.0335	1.41306e+08	10.5336	1.34234e+07	1.28994e+07	0.960961	5.35466e+07	3.98903	2.48683e+07	1.8526
M360T419	Rosmarinic acid	360.236	419.1	360.084	1.13248	C18H16O8	C01850	[M]+	BioDeepDB	Cinnamic acids and derivatives	Hydroxycinnamic acids and derivatives	11167.5	1.71833e+06	153.869	1.25785e+07	1126.35	1.13064e+07	1012.44	1.68122e+07	1.23438e+07	0.734215	1.12524e+07	0.669298	1.3532e+07	0.804889
M369T785	Cholesterol	369.353	785.3	386.355	3.24892	C27H46O	C00187	[M+H-H2O]+	BioDeepDB	Steroids and steroid derivatives	Cholestane steroids	1.74968e+07	1.18268e+07	0.675942	3.68971e+06	0.210879	4.92482e+06	0.28147	1.92561e+07	1.47369e+07	0.76531	2.18706e+06	0.113578	2.16402e+06	0.112381
M376T760	Lithocholic acid	376.312	759.8	376.298	0.331302	C24H40O3	C03990	[M]+	BioDeepDB	Lipids and lipid-like molecules	Steroids and steroid derivatives	3.35201e+07	1.37865e+07	0.411291	3.17512e+07	0.947229	4.42668e+07	1.3206	4.65773e+07	3.43462e+07	0.737403	3.38483e+07	0.726711	3.7822e+07	0.812026
M391T818	Adenosine 5'-phosphate disodium	391.284	818	391.027	1.2198	C10H12N5O7P. 2Na	NULL	[M]+	BioDeepDB			5.63845e+07	5.50418e+08	9.76187	1.23351e+08	2.18768	7.34889e+07	1.30335	3.06379e+07	3.07609e+07	1.00402	1.12649e+08	3.67679	1.1917e+08	3.88963
M391T824	S-Hexyl-glutathione	391.288	824.3	391.178	10.8973	C16H29N3O6S	C02886	[M]+	BioDeepDB			5.82135e+07	1.92216e+09	33.0191	2.53146e+07	0.434859	1.7945e+07	0.308263	4.76872e+07	9.57379e+07	2.00762	2.40248e+07	0.503799	2.16632e+07	0.454277
M415T770	Sodium deoxycholate	415.21	769.6	414.275	0.670672	C24H39O4. Na	C11171	[M+H]+	BioDeepDB			1.65824e+07	1.16747e+08	7.0404	2.82563e+08	17.0399	1.95208e+08	11.772	1.61079e+08	1.04348e+08	0.647804	1.60759e+08	0.998013	1.65854e+08	1.02964
M398T763	S-Adenosylmethionine	398.24	763	398.137	2.31303	C15H22N6O5S	C00019	[M]+	BioDeepDB			2.37973e+07	1.87581e+07	0.788246	1.5878e+07	0.667217	2.07e+07	0.869847	1.94255e+07	1.88338e+07	0.969541	1.85838e+07	0.95667	2.23954e+07	1.15289
M432T770	Isovitexin	432.237	769.6	432.106	5.11459	C21H20O10	C01714	[M]+	BioDeepDB			7.22776e+06	6.37256e+07	8.81678	1.36066e+08	18.8254	9.50937e+07	13.1567	8.07328e+07	5.11231e+07	0.633238	5.19222e+07	0.643136	8.56665e+07	1.06111
M102T290	Acetoacetic acid	102.034	289.9	102.032	22.5415	C4H6O3	C00164	[M]+	BioDeepDB	Keto acids and derivatives	Short-chain keto acids and derivatives	4.29231e+08	8.97047e+08	2.08989	3.88172e+08	0.904343	7.47993e+08	1.74264	4.38415e+08	1.34133e+09	3.05949	1.979e+08	0.4514	1.14477e+09	2.61115
M102T661	Betaine aldehyde	102.091	660.9	102.092	0.583555	C5H12NO	C00576	[M]+	MoNA	Organonitrogen compounds	Quaternary ammonium salts	2.10289e+07	1.20335e+07	0.572238	4.69581e+07	2.23303	3.82679e+07	1.81978	2.78706e+07	4.51803e+07	1.62107	4.74044e+07	1.70087	9.20124e+06	0.330141
M105T454	2-Phenylethanol	105.07	454.5	122.073	0.951744	C8H10O	C05853	[M+H-H2O]+	BioDeepDB	Benzene and substituted derivatives		446116	1.48442e+07	33.2744	6.85443e+06	15.3647	1.37909e+07	30.9132	4.78308e+06	4.91478e+06	1.02753	4.42123e+06	0.924348	5.05922e+06	1.05773
M114T777	Epsilon-caprolactam	114.091	777.4	113.084	0	C6H11NO	C06593	[M+H]+	BioDeepDB	Lactams	Caprolactams	2.86061e+07	1.63428e+07	0.571306	1.28883e+07	0.450544	7.86262e+06	0.274859	1.94345e+07	6.1309e+06	0.315465	1.05246e+07	0.541545	1.35877e+07	0.699157
M123T149	Niacinamide	123.056	148.6	122.048	3.25056	C6H6N2O	C00153	[M+H]+	BioDeepDB	Pyridines and derivatives	Pyridinecarboxylic acids and derivatives	1.90231e+08	1.97064e+08	1.03592	1.76654e+08	0.928631	1.46885e+08	0.77214	1.54308e+08	1.59215e+08	1.0318	1.77403e+08	1.14967	1.58938e+08	1.03
M124T409	Isonicotinic acid	124.039	409.4	123.032	0.61271	C6H5NO2	C07446	[M+H]+	BioDeepDB	Pyridines and derivatives	Pyridinecarboxylic acids and derivatives	9.05132e+06	5.72284e+07	6.32266	4.96213e+06	0.548221	1.91278e+07	2.11327	4.54142e+06	2.80378e+07	6.17379	2.29333e+07	5.04981	2.23296e+07	4.91687
M138T98	Trigonelline	138.054	98	137.048	4.89662	C7H7NO2	C01004	[M+H]+	BioDeepDB			1.18492e+07	1.98074e+07	1.67162	2.31133e+07	1.95062	8.12142e+06	0.685397	1.07536e+07	1.23821e+07	1.15143	9.11905e+06	0.848	1.19992e+07	1.11583
M147T89	L-Glutamine	147.076	89.3	146.069	0.516739	C5H10N2O3	C00064	[M+H]+	BioDeepDB	Carboxylic acids and derivatives	Amino acids, peptides, and analogues	5.42023e+06	1.54162e+07	2.8442	1.3938e+07	2.57148	1.80736e+06	0.333447	9.76514e+06	1.43291e+07	1.46737	1.22763e+07	1.25716	2.73269e+07	2.79842
M162T92	L-Carnitine	162.112	92.3	161.105	0.468811	C7H15NO3	C00318	[M+H]+	BioDeepDB	Organonitrogen compounds	Quaternary ammonium salts	1.71042e+08	2.46349e+07	0.144029	2.09771e+07	0.122643	1.72483e+07	0.100842	6.19981e+07	3.22707e+07	0.520512	7.9342e+07	1.27975	2.9947e+07	0.483031
M167T792	3,4-Dimethoxybenzaldehyde	167.07	792	166.063	2.84911	C9H10O3	C02201	[M+H]+	BioDeepDB	Benzene and substituted derivatives	Methoxybenzenes	1.86253e+08	2.17253e+08	1.16644	1.05685e+08	0.567429	1.71273e+08	0.91957	1.69594e+08	1.06597e+08	0.628541	1.23951e+08	0.730869	1.96549e+08	1.15894
M177T567	Neocnidilide	177.127	566.5	194.131	22.7746	C12H18O2	C17002	[M+H-H2O]+	BioDeepDB	Lactones	Gamma butyrolactones	1.15664e+06	848818	0.733862	7.3989e+06	6.39686	6.18041e+06	5.34339	5.64693e+06	7.61447e+06	1.34843	9.23961e+06	1.63622	8.15922e+06	1.44489
M188T365	Indolelactic acid	188.07	364.6	205.074	20.9177	C11H11NO3	C02043	[M+H-H2O]+	BioDeepDB	Indoles and derivatives	Indolyl carboxylic acids and derivatives	1.50187e+07	4.03785e+06	0.268855	1.88147e+06	0.125275	771728	0.0513845	6.54897e+06	5.30331e+06	0.809793	9.74981e+06	1.48875	2.34512e+07	3.5809
M194T485	Methoxamine	194.115	485.2	211.121	10.4783	C11H17NO3	C07513	[M+H-H2O]+	BioDeepDB	Benzene and substituted derivatives	Methoxybenzenes	1.13531e+07	1.66129e+07	1.46329	1.57649e+07	1.3886	1.35461e+07	1.19316	2.42559e+07	1.61956e+07	0.667695	1.77395e+07	0.731347	1.96257e+07	0.809108
M205T365	L-Tryptophan	205.097	364.6	204.09	0.858131	C11H12N2O2	C00078	[M+H]+	BioDeepDB	Indoles and derivatives	Indolyl carboxylic acids and derivatives	2.19228e+07	6.32468e+06	0.288498	3.2432e+06	0.147938	1.31845e+06	0.0601407	9.70721e+06	7.03775e+06	0.725003	1.37828e+07	1.41985	3.20399e+07	3.30063
M219T629	Capsidiol	219.174	629.3	236.178	2.28129	C15H24O2	C09627	[M+H-H2O]+	BioDeepDB	Prenol lipids	Sesquiterpenoids	954359	1.14208e+06	1.1967	1.23952e+07	12.988	9.58419e+06	10.0425	9.42919e+06	9.95865e+06	1.05615	5.69328e+06	0.603794	8.34795e+06	0.885331
M255T760	16-Hydroxy hexadecanoic acid	255.232	760.1	272.235	15.8052	C16H32O3	C18218	[M+H-H2O]+	BioDeepDB	Fatty Acyls	Fatty acids and conjugates	1.48846e+07	8.68171e+07	5.83269	4.95642e+06	0.33299	2.71753e+07	1.82574	1.71218e+07	1.77531e+07	1.03687	1.19101e+07	0.695609	5.02007e+06	0.293198
M279T623	Exemestane	279.162	623	296.178	29.9683	C20H24O2	C08162	[M+H-H2O]+	BioDeepDB	Steroids and steroid derivatives	Androstane steroids	4.07233e+07	5.63204e+06	0.1383	1.07834e+07	0.264796	7.39613e+07	1.81619	9.52044e+06	3.22219e+07	3.3845	1.40735e+07	1.47824	4.50118e+07	4.72791
M279T820	Alpha-dimorphecolic acid	279.232	819.6	296.235	2.14875	C18H32O3	C14767	[M+H-H2O]+	BioDeepDB	Fatty Acyls	Lineolic acids and derivatives	1.71135e+07	1.41184e+07	0.824986	1.09111e+07	0.637574	2.7406e+07	1.60143	4.06313e+06	8.05153e+06	1.98161	3.22298e+07	7.93225	7.40184e+06	1.82171
M281T791	10E,12Z-Octadecadienoic acid	281.246	791.4	280.24	5.33341	C18H32O2	C04056	[M+H]+	BioDeepDB	Fatty Acyls	Lineolic acids and derivatives	2.69251e+07	2.02328e+07	0.751447	6.42465e+07	2.38612	9.31516e+07	3.45965	2.73768e+07	1.27019e+07	0.463965	1.90969e+07	0.697558	1.94617e+07	0.710882
M282T782	Sphingosine	282.279	781.8	299.282	12.5196	C18H37NO2	C00319	[M+H-H2O]+	BioDeepDB	Organonitrogen compounds	Amines	3.71442e+07	2.08026e+07	0.56005	1.8727e+08	5.04171	1.95257e+09	52.5671	4.90968e+08	6.19019e+08	1.26081	9.02551e+07	0.183831	1.0268e+08	0.209138
M348T144	AMP	348.069	144.4	347.063	3.09134	C10H14N5O7P	C00020	[M+H]+	BioDeepDB	Purine nucleotides	Purine ribonucleotides	1.14413e+06	1.39968e+07	12.2336	1.33037e+07	11.6278	3.15066e+06	2.75376	6.23628e+06	3.37337e+06	0.540926	5.6456e+06	0.905284	1.49055e+06	0.239013
M279T752	Dibutyl phthalate	279.156	751.6	278.152	9.2278	C16H22O4	C14214	[M+H]+	MoNA	Benzene and substituted derivatives	Benzoic acids and derivatives	6.03281e+06	1.81011e+07	3.00045	1.30643e+07	2.16554	1.52262e+07	2.5239	5.44886e+06	2.37758e+07	4.36345	8.70542e+07	15.9766	5.83384e+06	1.07065
M164T604	L-Tyrosine	164.066	603.8	181.074	4.05935	C9H11NO3	C00082	[M+H-H2O]+	MoNA	Carboxylic acids and derivatives	Amino acids, peptides, and analogues	1.51015e+08	5.71831e+07	0.378658	2.33579e+07	0.154673	1.08342e+07	0.0717423	3.58068e+07	4.32675e+07	1.20836	1.07326e+07	0.299737	3.78961e+07	1.05835
M83T568_2	Fomepizole	83.0613	568.1	82.0531	11.1243	C4H6N2	C07837	[M+H]+	MoNA	Azoles	Pyrazoles	1.57612e+08	1.4501e+08	0.920047	2.357e+07	0.149545	2.69165e+07	0.170777	1.70213e+08	2.61519e+07	0.153642	1.02008e+08	0.599294	2.43972e+07	0.143333
M142T326	Betonicine	142.086	326.2	159.089	27.6875	C7H13NO3	C08269	[M+H-H2O]+	MoNA	Carboxylic acids and derivatives	Amino acids, peptides, and analogues	1.80244e+07	1.38771e+07	0.769904	7.02262e+06	0.389617	6.7895e+06	0.376683	2.46113e+07	3.53394e+07	1.4359	5.45869e+07	2.21796	7.43275e+06	0.302005
M152T104_2	Guanine	152.056	104.1	151.049	1.15746	C5H5N5O	C00242	[M+H]+	MoNA	Imidazopyrimidines	Purines and purine derivatives	1.37111e+06	1.54308e+07	11.2542	5.89898e+06	4.30235	3.45294e+06	2.51836	1.17769e+06	974023	0.827062	1.05726e+06	0.897739	986352	0.83753
M220T327	Pantothenic acid	220.118	326.8	219.111	0.220991	C9H17NO5	C00864	[M+H]+	MoNA	Alcohols and polyols	Polyols	3.62378e+06	8.51643e+06	2.35015	1.16061e+07	3.20276	1.10156e+07	3.03982	5.85189e+06	5.36838e+06	0.917375	7.44915e+06	1.27295	7.33728e+06	1.25383
M105T834	L-Serine	105.043	834.4	105.043	0.0695205	C3H7NO3	C00065	[M]+	BioDeepDB	Carboxylic acids and derivatives	Amino acids, peptides, and analogues	2.40064e+07	1.82248e+07	0.759166	3.06866e+07	1.27827	4.54218e+07	1.89207	3.62099e+07	3.96502e+07	1.09501	3.69942e+07	1.02166	2.03872e+07	0.563029
M132T282	Aminocaproic acid	132.103	281.7	131.095	2.15559	C6H13NO2	C02378	[M+H]+	BioDeepDB	Fatty Acyls	Fatty acids and conjugates	1.6119e+07	6.26085e+07	3.88415	1.45521e+07	0.902791	6.08524e+07	3.7752	3.26261e+07	1.31944e+07	0.404411	2.13311e+07	0.653805	7.9072e+06	0.242358
M143T445	5-(2-Hydroxyethyl)-4-methylthiazole	143.04	445.3	143.041	0.938652	C6H9NOS	C04294	[M]+	BioDeepDB	Azoles	Thiazoles	3.5567e+07	1.02787e+07	0.288996	9.77829e+06	0.274926	3.35644e+07	0.943697	7.54847e+07	2.91848e+07	0.386631	2.60202e+07	0.344708	1.00726e+07	0.133439
M152T839	(+)-Camphor	152.118	839.1	152.12	12.4903	C10H16O	C00808	[M]+	BioDeepDB			1.70099e+07	2.68478e+07	1.57836	1.12188e+07	0.659543	1.21663e+07	0.715248	1.95423e+07	1.57423e+07	0.805551	1.90787e+07	0.97628	2.18902e+07	1.12015
M219T600	Nootkatone	219.175	600.3	218.167	5.12831	C15H22O	C17914	[M+H]+	mzCloud	Prenol lipids	Sesquiterpenoids	877318	879041	1.00196	1.66077e+07	18.9301	1.16168e+07	13.2413	1.38797e+07	1.53639e+07	1.10693	1.25016e+07	0.90071	9.06238e+06	0.652922
M279T283	Diisobutyl phthalate	279.162	282.6	278.152	9.75778	C16H22O4	C15205	[M+H]+	mzCloud	Benzene and substituted derivatives	Benzoic acids and derivatives	5.9899e+06	1.55182e+07	2.59073	2.31741e+07	3.86886	1.92666e+07	3.21652	1.97239e+07	1.56588e+07	0.793898	1.6862e+07	0.854902	5.64636e+06	0.28627
M88T310	4-Aminobutyraldehyde	88.0764	310.2	87.0684	0.0689114	C4H9NO	C00555	[M+H]+	BioDeepDB			2.92586e+07	1.12537e+08	3.8463	2.94975e+07	1.00817	5.51769e+07	1.88583	9.16027e+06	4.67922e+07	5.10817	6.9671e+06	0.760578	2.1865e+07	2.38694
M100T580_2	2-Pyrrolidinone	100.076	580	99.0684	1.49491	C5H9NO	C11118	[M+H]+	BioDeepDB	Pyrrolidines	Pyrrolidones	2.98286e+06	1.77577e+07	5.95326	1.37299e+07	4.60294	1.44681e+07	4.85041	9.99835e+06	7.21574e+06	0.721692	8.62267e+06	0.862409	7.60217e+06	0.760342
M102T558	2-Iminobutanoate	102.055	558.4	101.048	0.50225	C4H7NO2	C20905	[M+H]+	BioDeepDB			8.31633e+06	8.45582e+06	1.01677	1.56201e+07	1.87825	1.49019e+07	1.79189	8.82722e+06	2.94542e+07	3.33674	8.94684e+06	1.01355	1.58056e+07	1.79055
M113T179	3-Methyl-2-oxovaleric acid	113.06	179.3	130.063	1.23466	C6H10O3	C03465	[M+H-H2O]+	BioDeepDB	Keto acids and derivatives	Short-chain keto acids and derivatives	2.75827e+07	2.42176e+07	0.878002	5.84673e+07	2.11971	9.86176e+06	0.357535	4.35507e+07	8.76317e+06	0.201218	3.39592e+07	0.779764	3.41989e+07	0.785268
M119T641	L-2,4-diaminobutyric acid	119.085	640.7	118.074	29.5923	C4H10N2O2	C03283	[M+H]+	BioDeepDB	Carboxylic acids and derivatives	Amino acids, peptides, and analogues	1.74016e+07	1.88455e+07	1.08298	1.02167e+08	5.87113	8.71056e+07	5.00561	1.86969e+07	6.92579e+07	3.70424	2.04822e+07	1.09549	8.62687e+07	4.61406
M120T397	Purine	120.045	396.9	120.044	0.454068	C5H4N4	C15587	[M]+	BioDeepDB	Imidazopyrimidines	Purines and purine derivatives	1.25717e+07	9.73702e+06	0.774521	5.52235e+06	0.43927	1.39338e+07	1.10835	5.10317e+07	1.86922e+07	0.366286	5.07625e+06	0.0994725	2.85597e+07	0.559647
M127T188	Triacetate lactone	127.039	187.8	126.032	0.000774533	C6H6O3	C02752	[M+H]+	BioDeepDB			2.3156e+07	1.15623e+08	4.99322	1.25111e+08	5.40293	6.39102e+07	2.75998	1.46515e+08	6.16004e+07	0.420437	1.6279e+07	0.111108	2.85433e+07	0.194814
M127T603	1,2,3-Trihydroxybenzene	127.039	602.7	126.032	2.17257	C6H6O3	C01108	[M+H]+	BioDeepDB	Benzene and substituted derivatives	Phenols and derivatives	3.08123e+07	2.94275e+07	0.955059	5.47245e+06	0.177606	8.09966e+07	2.62871	1.56761e+07	9.57034e+06	0.610503	1.9601e+07	1.25037	5.35592e+06	0.34166
M132T222	L-Isoleucine	132.102	222.4	131.095	1.71711	C6H13NO2	C00407	[M+H]+	BioDeepDB	Carboxylic acids and derivatives	Amino acids, peptides, and analogues	3.36861e+08	1.34381e+08	0.398922	7.74913e+07	0.230039	5.16397e+07	0.153297	3.23876e+08	1.19047e+08	0.367568	2.00898e+08	0.620293	1.94071e+08	0.599214
M136T144	4-Hydroxyphenylacetaldehyde	136.062	143.8	136.052	1.70234	C8H8O2	C03765	[M]+	BioDeepDB	Benzene and substituted derivatives	Phenylacetaldehydes	2.34209e+06	1.25448e+07	5.35625	1.44285e+07	6.16051	1.10555e+07	4.72035	1.03766e+07	9.49284e+06	0.914833	8.14842e+06	0.785271	1.2001e+07	1.15654
M140T678	Acetylphosphate	139.988	678.1	139.988	4.25281	C2H5O5P	C00227	[M]+	BioDeepDB	Organic phosphoric acids and derivatives	Phosphate esters	2.87894e+07	7.19672e+06	0.249978	2.68541e+07	0.932776	7.29235e+06	0.2533	4.06109e+07	8.06799e+06	0.198666	2.93505e+07	0.722725	8.01559e+06	0.197375
M157T632	Phosphoglycolic acid	156.992	632.3	155.982	14.8033	C2H5O6P	C00988	[M+H]+	BioDeepDB	Organic phosphoric acids and derivatives	Phosphate esters	5.44281e+07	5.59098e+07	1.02722	4.43965e+07	0.81569	1.57076e+07	0.288594	9.94308e+06	3.49247e+07	3.51247	1.04347e+07	1.04945	8.16713e+07	8.21388
M157T638	Orotic acid	157.029	637.7	156.017	2.17885	C5H4N2O4	C00295	[M+H]+	BioDeepDB	Diazines	Pyrimidines and pyrimidine derivatives	1.61375e+08	7.23615e+07	0.448405	1.0181e+08	0.630891	1.92083e+07	0.119028	1.16357e+07	3.60209e+07	3.09571	1.1658e+07	1.00191	3.62209e+07	3.11291
M166T93	L-Methionine S-oxide	166.053	92.6	165.046	0.0603043	C5H11NO3S	C02989	[M+H]+	BioDeepDB			1.03774e+07	3.64488e+06	0.351232	898419	0.0865744	2.08816e+06	0.201221	2.1033e+07	4.33417e+07	2.06066	2.19996e+07	1.04596	2.09954e+07	0.998216
M170T386	Selenocysteine	169.977	386	168.964	2.38579	C3H7NO2Se	C05688	[M+H]+	BioDeepDB	Carboxylic acids and derivatives	Amino acids, peptides, and analogues	2.38669e+07	1.07606e+08	4.50859	4.03217e+07	1.68944	1.57916e+07	0.661652	1.55692e+07	1.12775e+08	7.2435	6.18283e+07	3.9712	9.60281e+07	6.16784
M170T327	(R)-2-O-Sulfolactate	169.977	326.6	169.988	2.18266	C3H6O6S	C17205	[M]+	BioDeepDB			1.27346e+07	8.7284e+06	0.68541	1.07501e+07	0.844168	7.76945e+06	0.610107	2.64777e+07	7.57299e+07	2.86014	7.90708e+06	0.298632	5.45092e+07	2.05868
M171T585	Limonene-1,2-diol	171.149	584.9	170.131	0.849032	C10H18O2	C07276	[M+H]+	BioDeepDB			6.99888e+06	1.37062e+07	1.95834	7.87658e+06	1.12541	1.21861e+07	1.74116	7.32272e+06	6.18993e+06	0.845305	6.5114e+06	0.889205	8.30198e+06	1.13373
M180T104	7-Aminomethyl-7-carbaguanine	180.087	103.7	179.081	7.64077	C7H9N5O	C16675	[M+H]+	BioDeepDB	Pyrrolopyrimidines	Pyrrolo[2,3-d]pyrimidines	302108	422355	1.39802	596659	1.97498	692785	2.29317	295556	264354	0.894427	262307	0.887502	1.96873e+07	66.6111
M183T166	Se-Methylselenocysteine	182.984	165.9	182.98	8.54695	C4H9NO2Se	C05689	[M]+	BioDeepDB	Carboxylic acids and derivatives	Amino acids, peptides, and analogues	1.53488e+08	4.19602e+07	0.273377	6.64031e+07	0.432626	2.86855e+08	1.8689	3.49978e+08	6.22246e+07	0.177796	2.4296e+08	0.694216	1.11143e+08	0.31757
M280T801	3-Ketosphingosine	280.263	800.7	297.267	14.3936	C18H35NO2	C06121	[M+H-H2O]+	BioDeepDB			451605	3.35081e+07	74.1979	4.21847e+06	9.34107	5.14152e+06	11.385	1.92103e+07	6.31159e+06	0.328553	2.94626e+06	0.153369	3.65932e+06	0.190487
M295T765	(2'E,4'Z,8E)-Colneleic acid	295.22	764.7	294.219	8.85174	C18H30O3	C19827	[M+H]+	BioDeepDB	Fatty Acyls	Fatty acids and conjugates	1.70516e+06	3.31123e+06	1.9419	2.30468e+07	13.5159	5.5357e+06	3.24645	3.21951e+07	4.97405e+07	1.54497	1.88427e+07	0.585267	9.4703e+06	0.294154
M311T788	13(S)-HpOTrE	311.212	788	310.214	26.255	C18H30O4	C04785	[M+H]+	BioDeepDB			806992	3.95802e+06	4.90465	8.77964e+07	108.795	6.72914e+07	83.3855	2.15976e+07	2.1113e+07	0.977561	9.5476e+07	4.42067	1.26447e+07	0.585468
M397T820	Ergocalciferol	397.341	819.6	396.339	4.86855	C28H44O	C05441	[M+H]+	BioDeepDB	Steroids and steroid derivatives	Vitamin D and derivatives	914954	1.0926e+07	11.9416	1.60599e+07	17.5527	4.35394e+06	4.75864	5.60493e+06	5.39547e+06	0.96263	5.686e+06	1.01446	3.33125e+06	0.594343
M568T779_1	5-Oxoavermectin ''1b'' aglycone	568.336	778.8	568.304	8.58453	C33H44O8	C11962	[M]+	BioDeepDB			5.05511e+07	5.43984e+07	1.07611	4.38276e+07	0.866995	2.22871e+07	0.440882	2.51152e+07	2.80044e+07	1.11504	9.95558e+06	0.396396	8.20043e+07	3.26512
M111T35	Cytosine	111.045	34.5	111.043	12.6077	C4H5N3O	C00380	[M]-	MetaDNA	Azacyclic compounds	Amines	6.0235e+07	5.17504e+07	0.859142	8.36436e+07	1.38862	5.91573e+07	0.98211	6.56203e+07	6.98747e+07	1.06483	7.82303e+07	1.19217	7.40958e+07	1.12916
M101T188	Succinic acid semialdehyde	101.024	188.1	102.032	0.237566	C4H6O3	C00232	[M-H]-	MetaDNA	Carboxylic acids and derivatives	Carbonyl compounds	5.83257e+07	5.98163e+07	1.02556	4.08673e+07	0.700674	4.28526e+07	0.734713	5.5003e+07	5.79264e+07	1.05315	6.28253e+07	1.14222	1.14263e+07	0.207739
M179T778	L-Sorbose	179.055	777.7	180.063	4.60191	C6H12O6	C00247	[M-H]-	MetaDNA	Organooxygen compounds	Alcohols and polyols	3.31838e+07	6.76046e+06	0.203728	7.41088e+06	0.223328	2.89525e+07	0.87249	7.04222e+06	2.18379e+07	3.10099	3.04031e+07	4.31726	2.181e+07	3.09703
M337T346	p-Coumaroyl quinic acid	337.089	345.6	338.1	12.5307	C16H18O8	C12208	[M-H]-	MetaDNA	Benzene and substituted derivatives	1-hydroxy-2-unsubstituted benzenoids	281892	375716	1.33284	401031	1.42264	409882	1.45404	622730	568864	0.9135	584342	0.938355	8.78265e+06	14.1035
M115T672_2	2,3-Dihydroxy-3-methylbutanoate	115.04	671.6	134.058	4.25941	C5H10O4	C04039	[M-H2O-H]-	MetaDNA	Carboxylic acids and derivatives	Alcohols and polyols	3.28716e+06	1.12685e+07	3.42802	1.96478e+07	5.97713	1.15376e+07	3.5099	1.3857e+07	2.21392e+07	1.59769	1.9472e+07	1.40521	2.7857e+07	2.01032
M129T229	Itaconic acid	129.019	229.5	130.027	0.589059	C5H6O4	C00490	[M-H]-	MetaDNA	Carboxylic acids and derivatives	Carbonyl compounds	761659	832299	1.09274	2.67777e+07	35.1571	960918	1.26161	1.22064e+06	6.49187e+06	5.31839	998483	0.817997	1.22027e+06	0.999694
M130T819	L-Leucine	130.087	819.2	131.095	0.184491	C6H13NO2	C00123	[M-H]-	MetaDNA	Carboxylic acids and derivatives	Amines	4.44614e+07	6.58188e+06	0.148036	5.42874e+07	1.221	2.48568e+07	0.559063	6.45708e+06	7.32826e+06	1.13492	1.07588e+07	1.66621	1.18178e+07	1.83021
M103T96	Malonate	102.957	96.3	104.011	11.9155	C3H4O4	C00383	[M-H]-	BioDeepDB			1.83095e+07	4.30417e+07	2.35078	2.92008e+07	1.59484	5.05045e+07	2.75837	2.8751e+07	3.14e+07	1.09214	3.67121e+07	1.2769	2.78336e+07	0.968091
M103T233	(R)-3-Hydroxybutyric acid	103.04	233.3	104.047	0	C4H8O3	C01089	[M-H]-	BioDeepDB	Hydroxy acids and derivatives	Beta hydroxy acids and derivatives	2.99837e+07	3.13347e+07	1.04506	2.031e+08	6.77367	1.48775e+08	4.96188	2.93977e+08	1.30109e+08	0.442582	4.9861e+07	0.169608	4.48007e+07	0.152395
M87T144	Pyruvic acid	87.0088	144.4	88.016	0.873475	C3H4O3	C00022	[M-H]-	BioDeepDB	Keto acids and derivatives	Alpha-keto acids and derivatives	1.06664e+08	4.43681e+07	0.41596	5.51262e+06	0.0516819	8.52524e+06	0.0799258	2.55556e+07	3.482e+07	1.36252	5.72673e+07	2.24089	4.58189e+07	1.79291
M89T265	L-Lactic acid	89.0244	265.2	90.0317	0.269589	C3H6O3	C00186	[M-H]-	BioDeepDB	Hydroxy acids and derivatives	Alpha hydroxy acids and derivatives	4.76134e+08	6.83513e+08	1.43555	1.71426e+09	3.60037	7.73651e+08	1.62486	2.64736e+08	4.0635e+08	1.53493	1.96855e+08	0.743592	4.34634e+08	1.64177
M93T85	Dimethyl sulfone	92.9281	85.3	94.0089	13.4581	C2H6O2S	C11142	[M-H]-	BioDeepDB	Sulfonyls	Sulfones	3.39155e+08	1.42036e+07	0.0418793	1.73163e+07	0.0510572	4.56628e+07	0.134637	1.40337e+07	1.50955e+07	1.07566	1.60482e+07	1.14354	1.22009e+07	0.869397
M113T205	Dihydrouracil	112.984	204.6	114.043	0.36356	C4H6N2O2	C00429	[M-H]-	BioDeepDB	Diazines	Pyrimidines and pyrimidine derivatives	1.14484e+08	1.52732e+08	1.33409	2.50505e+08	2.18812	8.15721e+07	0.71252	4.08578e+07	1.2979e+08	3.17663	5.80988e+07	1.42198	1.6887e+08	4.13313
M101T490	Ethylmethylacetic acid	101.024	490.4	102.068	10.8868	C5H10O2	C18319	[M-H]-	BioDeepDB	Fatty Acyls	Fatty acids and conjugates	1.14217e+08	1.35131e+07	0.118311	4.29545e+07	0.376079	4.50035e+07	0.394019	1.47864e+07	5.54161e+07	3.74777	4.78536e+07	3.23632	2.19552e+08	14.8482
M111T196	Uracil	111.02	195.6	112.027	1.11692	C4H4N2O2	C00106	[M-H]-	BioDeepDB	Diazines	Pyrimidines and pyrimidine derivatives	2.50465e+06	2.70803e+06	1.0812	3.05548e+07	12.1992	2.73953e+06	1.09378	3.15173e+06	1.10993e+07	3.52166	1.36671e+06	0.433638	1.27145e+07	4.03415
M129T113	Ketoleucine	129.056	113.4	130.063	0.960826	C6H10O3	C00233	[M-H]-	BioDeepDB	Keto acids and derivatives	Short-chain keto acids and derivatives	3.09162e+06	3.55376e+07	11.4948	9.29398e+06	3.00618	9.77862e+06	3.16294	1.49774e+07	4.02804e+07	2.68942	1.18207e+07	0.789238	4.35057e+07	2.90476
M113T105_2	Creatinine	113.017	104.6	113.059	10.3725	C4H7N3O	C00791	[M]-	BioDeepDB	Carboxylic acids and derivatives	Amino acids, peptides, and analogues	3.04363e+09	5.0065e+07	0.0164491	2.91031e+07	0.00956197	2.84619e+09	0.935132	5.30072e+07	5.48051e+07	1.03392	5.87571e+07	1.10847	4.87306e+07	0.919321
M113T381	Oxalacetic acid	112.986	380.6	132.006	10.3766	C4H4O5	C00036	[M-H2O-H]-	BioDeepDB	Keto acids and derivatives	Short-chain keto acids and derivatives	4.65994e+07	4.17675e+07	0.89631	1.83196e+07	0.39313	1.24233e+08	2.66597	5.86603e+07	1.84019e+07	0.313704	2.03966e+07	0.347707	2.56653e+08	4.37525
M115T839	L-Proline	114.935	838.8	115.063	15.201	C5H9NO2	C00148	[M]-	BioDeepDB	Carboxylic acids and derivatives	Amino acids, peptides, and analogues	2.69453e+08	2.21892e+08	0.82349	3.59728e+08	1.33503	5.61574e+08	2.08413	4.36132e+08	2.91902e+08	0.669297	7.12699e+08	1.63414	6.92742e+08	1.58838
M115T762	trans-1,2-Cyclohexanediol	114.936	761.8	116.084	27.2558	C6H12O2	C03739	[M-H]-	BioDeepDB			1.03096e+07	8.92082e+06	0.86529	1.27802e+07	1.23964	5.18074e+06	0.502515	2.22846e+07	1.87492e+07	0.841354	2.94337e+07	1.32081	9.98188e+07	4.47927
M115T110	Maleic acid	115.04	110.4	116.011	9.13703	C4H4O4	C01384	[M-H]-	BioDeepDB			1.28691e+07	1.97564e+07	1.53518	2.97673e+07	2.31308	2.15375e+07	1.67358	4.83377e+07	3.58282e+07	0.741205	3.10147e+07	0.641626	5.95287e+07	1.23152
M117T31_2	5-Aminopentanoic acid	116.928	31.3	117.079	2.33293	C5H11NO2	C00431	[M]-	BioDeepDB	Carboxylic acids and derivatives	Amino acids, peptides, and analogues	4.44413e+08	5.12359e+08	1.15289	7.15245e+08	1.60942	6.66396e+08	1.4995	6.02188e+08	7.81216e+08	1.2973	7.50857e+08	1.24688	8.9226e+08	1.4817
M117T794	Betaine	116.928	794.4	117.079	6.30579	C5H11NO2	C00719	[M]-	BioDeepDB	Carboxylic acids and derivatives	Amino acids, peptides, and analogues	1.89303e+08	2.1393e+08	1.13009	1.97977e+08	1.04582	2.01942e+08	1.06677	1.46262e+08	9.60687e+08	6.56825	1.38746e+08	0.948608	3.29183e+07	0.225064
M117T784_2	Methylmalonic acid	117.019	784.2	118.027	0.649465	C4H6O4	C02170	[M-H]-	BioDeepDB	Carboxylic acids and derivatives	Dicarboxylic acids and derivatives	1.38541e+06	5.94659e+06	4.2923	9.88662e+06	7.13624	5.61868e+06	4.05561	5.22723e+06	8.46913e+06	1.6202	2.01606e+06	0.385684	1.06593e+07	2.03919
M117T136	Succinic acid	117.019	135.5	118.027	0.649465	C4H6O4	C00042	[M-H]-	BioDeepDB	Carboxylic acids and derivatives	Dicarboxylic acids and derivatives	2.06379e+06	2.0559e+06	0.996173	9.564e+06	4.63418	1.17023e+07	5.67031	1.10919e+07	2.62638e+06	0.236782	2.71301e+06	0.244593	8.99302e+06	0.810771
M119T84	3-Methylthiopropionic acid	119.035	84.1	120.025	28.2072	C4H8O2S	C08276	[M-H]-	BioDeepDB	Fatty Acyls	Fatty acids and conjugates	1.98278e+07	1.59397e+07	0.803906	1.08977e+07	0.549615	1.84834e+07	0.932195	1.12827e+07	3.00651e+06	0.266471	1.15398e+07	1.02279	1.30115e+07	1.15323
M120T124	Phenylacetaldehyde	119.947	124.4	120.058	11.7153	C8H8O	C00601	[M]-	BioDeepDB	Benzene and substituted derivatives	Phenylacetaldehydes	1.49919e+07	8.04424e+06	0.536572	1.2459e+07	0.831045	6.68084e+06	0.445629	1.31869e+07	2.87011e+06	0.217649	6.68536e+06	0.50697	2.88253e+06	0.218591
M121T68	Phenylethylamine	121.029	67.7	121.089	7.69692	C8H11N	C05332	[M]-	BioDeepDB	Benzene and substituted derivatives	Phenethylamines	4.85237e+07	4.47937e+07	0.923129	1.43179e+07	0.295071	4.91398e+07	1.0127	5.74866e+07	4.39068e+07	0.763775	5.2782e+07	0.918162	5.24e+07	0.911517
M121T116	Benzoate	121.029	115.6	122.037	2.67704	C7H6O2	C00180	[M-H]-	BioDeepDB			2.90528e+07	2.8389e+07	0.977152	2.23377e+07	0.768867	7.88115e+07	2.7127	8.4729e+07	2.85615e+07	0.337092	8.49954e+07	1.00314	8.25573e+07	0.974369
M124T637	1-Naphthylamine	123.902	637.4	143.073	7.87828	C10H9N	C14790	[M-H2O-H]-	BioDeepDB			1.85294e+06	1.09854e+07	5.92862	1.38482e+07	7.4736	8.89474e+06	4.80033	2.0344e+06	1.06664e+07	5.24303	1.07142e+07	5.26651	2.22705e+06	1.0947
M124T88	Taurine	124.007	88.4	125.015	0.612866	C2H7NO3S	C00245	[M-H]-	BioDeepDB	Organic sulfonic acids and derivatives	Organosulfonic acids and derivatives	2.37741e+06	1.39738e+07	5.87774	1.25707e+07	5.28757	1.66235e+07	6.99228	3.07412e+07	2.34305e+07	0.762185	2.73708e+07	0.890361	2.31232e+07	0.752189
M147T524	L-2-Hydroxyglutaric acid	146.966	523.8	148.037	7.55599	C5H8O5	C03196	[M-H]-	BioDeepDB	Fatty Acyls	Fatty acids and conjugates	2.3961e+08	7.32648e+07	0.305767	1.15743e+08	0.483047	1.07967e+07	0.0450595	3.02627e+07	3.00966e+07	0.994511	2.70439e+08	8.93638	3.20631e+07	1.05949
M130T117	3-Methylindole	129.975	116.9	131.073	5.43091	C9H9N	C08313	[M-H]-	BioDeepDB	Indoles and derivatives	Indoles	9.60275e+07	4.17564e+07	0.434838	6.73407e+07	0.701264	5.52512e+07	0.575368	6.56974e+07	7.11464e+07	1.08294	7.49332e+07	1.14058	7.40865e+07	1.12769
M150T812	D-Xylose	149.994	812.2	150.053	8.39793	C5H10O5	C00181	[M]-	BioDeepDB	Organooxygen compounds	Carbohydrates and carbohydrate conjugates	2.97615e+06	1.65317e+07	5.55474	2.06102e+07	6.92511	1.30501e+07	4.3849	4.26366e+06	4.28421e+06	1.00482	3.17146e+07	7.43836	4.29722e+06	1.00787
M150T800	L-Arabinose	149.994	800.2	150.053	8.70312	C5H10O5	C00259	[M]-	BioDeepDB	Organooxygen compounds	Carbohydrates and carbohydrate conjugates	8.09033e+06	2.20498e+06	0.272546	2.9244e+06	0.361468	1.34955e+07	1.6681	9.4375e+06	2.03486e+07	2.15615	1.26952e+07	1.34519	1.2835e+07	1.36
M135T88	Phenyl acetate	134.894	87.5	136.052	5.96551	C8H8O2	C00548	[M-H]-	BioDeepDB			1.07725e+08	2.84412e+08	2.64015	2.54226e+08	2.35994	2.72253e+08	2.52729	2.63197e+08	1.97542e+08	0.750547	2.01041e+08	0.763842	1.69694e+08	0.644741
M135T152	Hypoxanthine	135.031	151.6	136.038	0.177737	C5H4N4O	C00262	[M-H]-	BioDeepDB	Imidazopyrimidines	Purines and purine derivatives	9.6732e+06	1.07501e+07	1.11133	6.88205e+06	0.711455	1.15686e+06	0.119594	7.52417e+06	1.42628e+06	0.189559	1.03014e+07	1.36911	1.27773e+06	0.169817
M137T150	Urocanic acid	137.035	149.8	138.043	1.63461	C6H6N2O2	C00785	[M-H]-	BioDeepDB	Azoles	Imidazoles	1.15174e+07	1.7581e+07	1.52647	1.5795e+07	1.3714	1.04483e+07	0.907176	7.09148e+06	1.15262e+07	1.62536	1.1438e+07	1.61292	1.32944e+07	1.8747
M159T128	Oxoadipic acid	158.978	128	160.037	4.04617	C6H8O5	C00322	[M-H]-	BioDeepDB	Keto acids and derivatives	Medium-chain keto acids and derivatives	7.71089e+07	9.47992e+07	1.22942	6.46247e+07	0.838097	1.01898e+08	1.32149	1.18283e+08	6.12858e+07	0.518129	6.43925e+07	0.544394	6.94509e+07	0.587159
M144T293	Spermidine	143.916	292.7	145.158	8.29365	C7H19N3	C00315	[M-H]-	BioDeepDB	Organonitrogen compounds	Amines	5.68202e+06	1.68898e+07	2.9725	1.79745e+07	3.16339	6.6815e+07	11.759	4.949e+06	1.93895e+07	3.91785	4.1207e+06	0.832632	3.95749e+06	0.799655
M163T752	L-Fucose	163.061	751.7	164.069	2.60026	C6H12O5	C00507	[M-H]-	BioDeepDB	Organooxygen compounds	Carbohydrates and carbohydrate conjugates	2.81426e+06	1.57935e+07	5.61195	3.32152e+06	1.18025	1.45525e+07	5.17098	2.97941e+06	2.5159e+06	0.844427	2.06459e+07	6.92951	2.89042e+06	0.970129
M146T79	L-Glutamic acid	146.046	79	147.053	0.849049	C5H9NO4	C00025	[M-H]-	BioDeepDB	Carboxylic acids and derivatives	Amino acids, peptides, and analogues	2.3432e+07	2.10076e+08	8.96536	1.5669e+08	6.68703	1.25818e+08	5.3695	3.82455e+07	2.28325e+07	0.596998	4.01958e+07	1.05099	1.72188e+07	0.450219
M147T538	trans-Cinnamate	146.966	537.9	148.052	5.58331	C9H8O2	C00423	[M-H]-	BioDeepDB			1.09759e+08	8.769e+07	0.798931	4.17884e+07	0.380729	1.11671e+08	1.01742	1.88268e+08	1.66752e+08	0.885717	2.52105e+08	1.33907	8.17596e+08	4.34272
M147T494	3-(2-Hydroxyphenyl)propanoic acid	146.966	494.3	166.063	6.72539	C9H10O3	C01198	[M-H2O-H]-	BioDeepDB	Phenylpropanoic acids		3.62171e+07	4.12274e+07	1.13834	1.25618e+08	3.46847	9.78313e+07	2.70125	1.37114e+08	3.63116e+08	2.64828	4.77938e+08	3.4857	6.41824e+08	4.68096
M150T839	D-Lyxose	149.994	839.1	150.053	8.03643	C5H10O5	C00476	[M]-	BioDeepDB			2.7331e+07	4.19203e+06	0.15338	6.94911e+06	0.254257	1.58002e+07	0.578104	3.31036e+07	1.96337e+07	0.5931	3.53607e+07	1.06818	4.74773e+06	0.14342
M173T410	Suberic acid	173.082	410.2	174.089	1.87195	C8H14O4	C08278	[M-H]-	BioDeepDB	Fatty Acyls	Fatty acids and conjugates	1.05947e+06	1.28091e+06	1.20901	5.90331e+06	5.57193	6.61646e+06	6.24505	1.54262e+06	1.63318e+06	1.0587	1.30705e+07	8.47294	5.93708e+06	3.8487
M174T77	N-Acetyl-L-aspartic acid	174.041	77.5	175.048	0.137899	C6H9NO5	C01042	[M-H]-	BioDeepDB	Carboxylic acids and derivatives	Amino acids, peptides, and analogues	6.65585e+06	2.7737e+07	4.16731	2.10873e+07	3.16824	2.33171e+07	3.50325	3.10301e+06	79945.4	0.0257638	7.70173e+06	2.48202	271614	0.0875325
M157T689	Pelargonic acid	157.087	688.7	158.131	0.148113	C9H18O2	C01601	[M-H]-	BioDeepDB	Fatty Acyls	Fatty acids and conjugates	2.25888e+06	2.38423e+06	1.05549	1.64501e+07	7.28242	2.64681e+06	1.17173	2.93915e+06	1.14901e+07	3.90933	1.01845e+07	3.46512	1.24522e+07	4.23666
M180T150	D-Mannose	180.067	149.8	180.063	17.7712	C6H12O6	C00159	[M]-	BioDeepDB	Organooxygen compounds	Carbohydrates and carbohydrate conjugates	5.91598e+06	4.72917e+06	0.799389	2.50017e+06	0.422612	1.806e+06	0.305275	6.0504e+06	5.20259e+06	0.859876	7.48191e+06	1.2366	4.64312e+06	0.767408
M181T145	Sorbitol	181.072	145.2	182.079	2.07652	C6H14O6	C00794	[M-H]-	BioDeepDB	Organooxygen compounds	Carbohydrates and carbohydrate conjugates	1.1133e+07	3.57824e+07	3.2141	7.58462e+07	6.81277	1.22528e+07	1.10059	4.46607e+07	5.60444e+07	1.25489	1.02279e+07	0.229015	5.86725e+07	1.31374
M164T92	Phenylpyruvic acid	164.039	92.3	164.047	22.6171	C9H8O3	C00166	[M]-	BioDeepDB	Benzene and substituted derivatives	Phenylpyruvic acid derivatives	1.23403e+06	430033	0.348479	970544	0.786484	363024	0.294178	2.40944e+06	5.17562e+06	2.14806	3.34462e+06	1.38813	2.73791e+06	1.13633
M164T285	L-Phenylalanine	164.071	284.6	165.079	1.97475	C9H11NO2	C00079	[M-H]-	BioDeepDB	Carboxylic acids and derivatives	Amino acids, peptides, and analogues	1.03612e+07	4.93901e+06	0.476682	3.49255e+06	0.337078	2.37918e+06	0.229623	8.53552e+06	6.82057e+06	0.799081	1.05946e+07	1.24124	8.89442e+06	1.04205
M165T81	3-Methylxanthine	165.04	81	166.049	4.24225	C6H6N4O2	C16357	[M-H]-	BioDeepDB	Imidazopyrimidines	Purines and purine derivatives	5.82481e+06	2.91115e+07	4.99784	3.02466e+07	5.19272	2.19013e+07	3.76	2.38153e+07	2.03383e+07	0.854	1.93161e+07	0.81108	2.57683e+08	10.82
M187T577	Azelaic acid	187.097	577	188.105	0.662756	C9H16O4	C08261	[M-H]-	BioDeepDB	Fatty Acyls	Fatty acids and conjugates	4.01209e+06	1.5362e+07	3.82893	2.62092e+07	6.53256	1.05405e+07	2.62719	1.54276e+07	4.6413e+07	3.00843	5.77984e+06	0.374642	2.24296e+07	1.45386
M191T78	Citric acid	191.02	77.5	192.027	0.125641	C6H8O7	C00158	[M-H]-	BioDeepDB	Carboxylic acids and derivatives	Tricarboxylic acids and derivatives	2.18997e+07	6.57586e+06	0.300271	4.23679e+06	0.193463	5.83628e+06	0.2665	1.76543e+07	1.12961e+07	0.639852	1.30604e+07	0.739788	3.57036e+08	20.2237
M175T171	Guanidinosuccinic acid	174.954	170.5	175.059	6.79156	C5H9N3O4	C03139	[M]-	BioDeepDB	Carboxylic acids and derivatives	Amino acids, peptides, and analogues	8.43222e+07	6.21984e+07	0.737628	5.37154e+08	6.37026	5.14641e+08	6.10327	1.19066e+08	7.62946e+07	0.640777	5.2401e+08	4.40101	5.21095e+08	4.37653
M179T234	D-Fructose	179.056	233.6	180.063	0	C6H12O6	C00095	[M-H]-	BioDeepDB	Organooxygen compounds	Carbohydrates and carbohydrate conjugates	2.36934e+06	6.72814e+06	2.83967	1.09499e+07	4.6215	2.56702e+06	1.08343	2.34963e+06	2.49374e+06	1.06133	8.1915e+06	3.48629	1.55159e+07	6.60356
M181T104_2	Acetylcholine chloride	180.973	104.4	181.087	5.86227	C7H16NO2. Cl	C08201	[M]-	BioDeepDB			2.54556e+09	2.026e+09	0.795897	1.67326e+09	0.657326	2.17618e+09	0.854895	1.91684e+09	1.87553e+09	0.978451	1.99437e+09	1.04045	1.81022e+09	0.94438
M181T47	Mannitol	181.073	47.2	182.079	9.25592	C6H14O6	C00392	[M-H]-	BioDeepDB	Organooxygen compounds	Carbohydrates and carbohydrate conjugates	2.08108e+07	2.19803e+07	1.05619	1.15127e+08	5.5321	5.89383e+07	2.8321	9.57505e+07	1.07597e+08	1.12373	2.16801e+07	0.226423	5.94994e+07	0.6214
M191T81	Quinate	191.056	81	192.063	0.921194	C7H12O6	C00296	[M-H]-	BioDeepDB			2.11682e+06	1.06711e+07	5.0411	2.3242e+07	10.9797	5.36317e+07	25.3359	5.90704e+07	7.71634e+07	1.30629	9.7922e+06	0.165772	1.10425e+10	186.938
M199T799	N-Acetylserotonin	199.17	799.4	218.106	4.66804	C12H14N2O2	C00978	[M-H2O-H]-	BioDeepDB	Indoles and derivatives	Hydroxyindoles	4.10546e+07	9.79567e+07	2.38601	5.98868e+07	1.45871	6.03965e+07	1.47113	4.65913e+07	2.65788e+07	0.570467	5.62973e+07	1.20832	4.38448e+07	0.941052
M202T622	Indolepyruvate	201.906	621.9	203.058	2.40239	C11H9NO3	C00331	[M-H]-	BioDeepDB	Indoles and derivatives	Indolyl carboxylic acids and derivatives	1.53607e+07	4.21317e+06	0.274283	1.58634e+07	1.03273	1.34531e+07	0.875814	1.47017e+07	4.22239e+06	0.287204	1.80244e+07	1.22601	1.72943e+07	1.17635
M215T657	12-Hydroxydodecanoic acid	215.01	657	216.173	1.89479	C12H24O3	C08317	[M-H]-	BioDeepDB	Hydroxy acids and derivatives	Medium-chain hydroxy acids and derivatives	2.82503e+07	2.02628e+07	0.71726	4.47099e+06	0.158263	2.2492e+07	0.796167	6.67472e+06	7.15226e+06	1.07155	5.64841e+07	8.46239	3.62334e+07	5.42845
M242T813	Thymidine	242.177	813.2	242.09	3.29886	C10H14N2O5	C00214	[M]-	BioDeepDB	Pyrimidine nucleosides	Pyrimidine 2'-deoxyribonucleosides	2.11934e+06	1.77614e+07	8.38062	1.99714e+07	9.4234	2.1654e+07	10.2174	3.9101e+07	2.29796e+07	0.5877	2.678e+07	0.684893	2.54138e+07	0.649952
M233T830	Deoxyinosine	233.155	829.6	252.086	0.9374	C10H12N4O4	C05512	[M-H2O-H]-	BioDeepDB	Purine nucleosides	Purine 2'-deoxyribonucleosides	1.03626e+07	1.1276e+07	1.08814	2.44847e+07	2.3628	2.11793e+07	2.04383	2.04204e+07	2.33702e+07	1.14445	2.54221e+07	1.24494	1.87809e+07	0.919713
M243T116	Cytidine	242.943	116.2	243.085	1.62102	C9H13N3O5	C00475	[M]-	BioDeepDB			2.7337e+07	2.85841e+07	1.04562	2.40135e+07	0.878427	3.13226e+07	1.1458	3.14527e+07	3.24124e+07	1.03051	3.2454e+07	1.03183	3.11644e+07	0.990833
M255T692	Palmitic acid	255.069	692.3	256.24	11.2678	C16H32O2	C00249	[M-H]-	BioDeepDB	Fatty Acyls	Fatty acids and conjugates	1.61467e+08	1.27476e+08	0.789491	6.16149e+07	0.381595	1.86991e+08	1.15808	2.12963e+08	5.65571e+07	0.265573	1.55469e+08	0.730028	1.72105e+08	0.808147
M269T815_2	Dehydroepiandrosterone	269.212	815.1	288.209	0.471043	C19H28O2	C01227	[M-H2O-H]-	BioDeepDB	Steroids and steroid derivatives	Androstane steroids	1.08371e+07	3.41834e+06	0.31543	4.25823e+06	0.392931	3.89198e+07	3.59135	8.42449e+06	1.39085e+07	1.65096	3.80343e+07	4.51473	1.98887e+07	2.36082
M281T823	Oleic acid	281.25	822.8	282.256	3.25225	C18H34O2	C00712	[M-H]-	BioDeepDB	Fatty Acyls	Fatty acids and conjugates	5.00218e+08	2.61575e+08	0.522922	4.71464e+08	0.942518	4.11078e+08	0.821797	4.79489e+08	3.53252e+08	0.736726	4.41749e+08	0.921292	3.63211e+08	0.757496
M283T708	Guanosine	283.261	707.8	283.092	9.01436	C10H13N5O5	C00387	[M]-	BioDeepDB	Purine nucleosides		1.14753e+07	7.77369e+06	0.677428	4.1083e+06	0.358013	6.28007e+06	0.547269	1.67086e+07	6.23102e+06	0.372922	3.48065e+07	2.08314	2.06773e+07	1.23752
M297T788	Nonadecanoic acid	297.244	787.8	298.287	2.59349	C19H38O2	C16535	[M-H]-	BioDeepDB	Fatty Acyls	Fatty acids and conjugates	1.5471e+07	1.23467e+07	0.798059	7.36941e+07	4.76338	2.8532e+07	1.84423	3.86323e+07	7.05067e+07	1.82507	6.9915e+07	1.80976	2.8088e+07	0.72706
M299T828	all-trans-Retinoic acid	299.258	828.2	300.209	3.74119	C20H28O2	C00777	[M-H]-	BioDeepDB	Prenol lipids	Retinoids	8.81898e+06	1.25931e+07	1.42796	2.68263e+07	3.04188	1.6503e+07	1.8713	2.91916e+07	2.19848e+07	0.753121	3.43934e+07	1.17819	2.63509e+07	0.902688
M301T782	Sphinganine	301.238	781.9	301.298	2.02904	C18H39NO2	C00836	[M]-	BioDeepDB	Organonitrogen compounds	Amines	7.41665e+07	1.04688e+07	0.141153	2.93258e+07	0.395404	4.59968e+07	0.620183	1.0051e+08	7.48777e+07	0.744975	1.42626e+08	1.41902	1.14482e+08	1.139
M311T837	Arachidic acid	311.168	836.7	312.303	0.629872	C20H40O2	C06425	[M-H]-	BioDeepDB	Fatty Acyls	Fatty acids and conjugates	2.30336e+07	8.22972e+06	0.357292	1.92301e+07	0.834871	5.61445e+06	0.24375	2.81928e+07	3.02603e+07	1.07333	3.25462e+07	1.15441	3.11967e+07	1.10655
M101T125	L-Erythrulose	101.024	124.8	120.042	4.85031	C4H8O4	C02045	[M-H2O-H]-	BioDeepDB	Organooxygen compounds	Carbohydrates and carbohydrate conjugates	4.57668e+08	1.65899e+07	0.0362487	4.35988e+07	0.0952628	2.00121e+08	0.437261	1.68362e+07	7.29629e+07	4.33371	1.72437e+07	1.02421	4.2067e+07	2.49861
M115T613	alpha-Ketoisovaleric acid	115.04	612.5	116.047	0.208623	C5H8O3	C00141	[M-H]-	MoNA	Keto acids and derivatives	Short-chain keto acids and derivatives	3.0704e+06	1.53605e+07	5.00278	4.19863e+06	1.36746	1.35099e+07	4.40006	9.77525e+06	3.16357e+07	3.23631	1.86998e+07	1.91297	2.16611e+07	2.21591
M131T262	L-Ribulose	131.035	261.8	150.053	5.26576	C5H10O5	C00310	[M-H2O-H]-	BioDeepDB	Organooxygen compounds	Carbohydrates and carbohydrate conjugates	7.56984e+06	1.05782e+07	1.39741	1.66862e+07	2.2043	1.1119e+07	1.46886	1.52647e+07	2.06581e+07	1.35332	2.30926e+07	1.51281	2.15648e+07	1.41272
M145T718	Adipic acid	145.05	717.8	146.058	0.689415	C6H10O4	C06104	[M-H]-	BioDeepDB	Fatty Acyls	Fatty acids and conjugates	1.17703e+06	1.81004e+06	1.53781	9.22808e+06	7.84016	1.45557e+06	1.23665	1.55797e+06	8.03759e+06	5.15902	6.13515e+06	3.93792	7.27039e+06	4.66658
M153T146	Gentisic acid	153.022	146.2	154.027	14.2202	C7H6O4	C00628	[M-H]-	BioDeepDB	Benzene and substituted derivatives	Benzoic acids and derivatives	310696	3.80424e+07	122.442	4.33749e+07	139.605	4.11246e+07	132.363	1.02688e+07	9.4926e+06	0.924416	1.07498e+07	1.04684	1.04726e+07	1.01986
M177T79_2	Pyrophosphate	176.936	79	177.943	0.565177	H4P2O7	C00013	[M-H]-	BioDeepDB	Non-metal oxoanionic compounds	Non-metal pyrophosphates	2.11725e+09	4.32164e+07	0.0204116	5.50025e+07	0.0259783	1.06139e+08	0.0501306	1.64131e+09	1.35915e+09	0.828086	1.88489e+09	1.14841	1.33481e+09	0.813259
M179T663	Alpha-D-Glucose	179.056	662.8	180.063	0	C6H12O6	C00267	[M-H]-	BioDeepDB	Organooxygen compounds	Carbohydrates and carbohydrate conjugates	1.6444e+07	3.98675e+07	2.42443	1.11268e+07	0.676644	1.55588e+07	0.946168	3.61119e+06	1.01432e+07	2.80882	2.08231e+07	5.76627	3.66835e+06	1.01583
M161T88	myo-Inositol	161.046	88.1	180.063	4.2845	C6H12O6	C00137	[M-H2O-H]-	BioDeepDB	Organooxygen compounds	Alcohols and polyols	1.22574e+07	5.67201e+07	4.62743	2.21914e+08	18.1046	7.93306e+07	6.47207	8.56988e+07	9.71012e+07	1.13305	248170	0.00289584	4.92902e+07	0.575157
M181T579	L-Iditol	181.071	578.7	182.079	4.5507	C6H14O6	C01507	[M-H]-	BioDeepDB	Organooxygen compounds	Carbohydrates and carbohydrate conjugates	2.04611e+08	5.09046e+07	0.248787	5.65499e+07	0.276377	2.93757e+08	1.43568	5.10429e+07	1.72635e+08	3.38215	2.00434e+08	3.92677	1.91924e+08	3.76005
M179T290	L-Gulose	179.056	290.3	180.063	0	C6H12O6	C15923	[M-H]-	BioDeepDB	Organooxygen compounds	Carbohydrates and carbohydrate conjugates	2.67266e+06	9.61935e+06	3.59916	1.14799e+07	4.2953	2.80325e+06	1.04886	2.57589e+06	2.54956e+06	0.98978	1.37285e+07	5.32962	1.11909e+07	4.34447
M181T192	Galactitol	181.072	191.8	182.079	1.10453	C6H14O6	C01697	[M-H]-	BioDeepDB	Organooxygen compounds	Carbohydrates and carbohydrate conjugates	6.54738e+07	1.38086e+07	0.210902	2.88338e+07	0.440386	1.11453e+08	1.70225	1.52424e+07	5.62072e+07	3.68755	1.37467e+07	0.901874	5.92203e+07	3.88523
M201T381	Sebacic acid	201.113	381.5	202.12	0.994466	C10H18O4	C08277	[M-H]-	BioDeepDB	Fatty Acyls	Fatty acids and conjugates	5.32176e+06	6.25627e+06	1.1756	8.78241e+06	1.65028	7.52575e+06	1.41415	6.84146e+06	6.87863e+06	1.00543	7.77424e+06	1.13634	7.08057e+06	1.03495
M284T809	Stearic acid	284.267	808.6	284.272	14.7748	C18H36O2	C01530	[M]-	BioDeepDB	Fatty Acyls	Fatty acids and conjugates	6.27505e+06	6.28806e+07	10.0207	3.83787e+07	6.11607	2.34177e+07	3.73187	6.52647e+07	6.69829e+07	1.02633	1.5262e+07	0.233847	7.42569e+07	1.13778
M295T820	13S-hydroxyoctadecadienoic acid	295.227	820.2	296.235	2.11363	C18H32O3	C14762	[M-H]-	BioDeepDB	Fatty Acyls	Lineolic acids and derivatives	3.40544e+06	4.32658e+06	1.27049	2.89661e+07	8.50585	2.18238e+07	6.40851	1.07972e+07	2.51504e+07	2.32935	2.14776e+07	1.98919	7.4985e+06	0.694488
M325T835	11-Dehydrocorticosterone	325.185	835.1	344.199	12.885	C21H28O4	C05490	[M-H2O-H]-	BioDeepDB	Steroids and steroid derivatives	Hydroxysteroids	1.73995e+07	1.37773e+07	0.79182	3.96429e+07	2.27839	3.44849e+07	1.98195	4.23151e+07	3.11524e+07	0.736201	4.79341e+07	1.13279	4.57028e+07	1.08006
M465T822	Cholesterol sulfate	465.306	822	466.312	2.52737	C27H46O4S	C18043	[M-H]-	BioDeepDB	Steroids and steroid derivatives	Cholestane steroids	9.86754e+06	1.22755e+07	1.24403	1.37651e+07	1.39499	1.33421e+07	1.35212	1.32846e+07	1.43486e+07	1.0801	1.71219e+07	1.28886	1.42484e+07	1.07255
M171T103	3-Dehydroshikimate	171.027	103.4	172.037	15.3426	C7H8O5	C02637	[M-H]-	BioDeepDB			9.71503e+07	3.82452e+07	0.39367	1.05563e+08	1.08659	4.75164e+07	0.489102	5.0687e+07	5.50775e+07	1.08662	7.16907e+07	1.41438	5.21725e+07	1.02931
M198T326	Procollagen 5-hydroxy-L-lysine	197.808	325.9		1.23571	C7H13N3O3R2	C01211	[M-H]-	BioDeepDB			2.50661e+08	2.8525e+08	1.13799	9.02291e+07	0.359965	6.28562e+07	0.250762	3.41878e+07	3.44656e+07	1.00812	9.99204e+07	2.92269	1.11756e+08	3.26888
M239T110	O-Acetylcarnitine	238.932	109.9	204.124	4.05175	C9H18NO4	C02571	[M-H]-	BioDeepDB			6.55464e+07	4.53269e+07	0.691524	3.03601e+07	0.463185	3.46479e+07	0.528602	3.59248e+07	2.99676e+07	0.834178	3.94761e+07	1.09885	3.46099e+07	0.963398
M161T546	Fructose-1P	161.046	546.2	180.063	3.04262	C6H12O6	C10906	[M-H2O-H]-	BioDeepDB	Carbohydrates and carbohydrate conjugates	Monosaccharides	4.40882e+07	6.85625e+07	1.55512	8.77332e+07	1.98995	1.78529e+07	0.404935	7.61159e+07	1.88655e+07	0.247853	1.85758e+07	0.244047	1.74326e+07	0.229027
M179T587	D-Galactose	179.056	587.1	180.063	0.424448	C6H12O6	C00124	[M-H]-	mzCloud	Endogenous Metabolites		3.18462e+06	2.26904e+07	7.125	1.40764e+07	4.4201	1.40954e+07	4.42609	8.75467e+06	3.18957e+06	0.364328	1.39184e+07	1.58982	1.13161e+07	1.29258
M129T730	Citramalic acid	129.019	730.1	148.037	3.79788	C5H8O5	C00815	[M-H2O-H]-	MoNA	Fatty Acyls	Fatty acids and conjugates	8.48107e+06	6.9377e+06	0.818022	1.52203e+07	1.79462	2.36956e+06	0.279394	1.03367e+07	2.54885e+06	0.246582	2.73165e+06	0.264267	7.74145e+06	0.748929
M129T93	4-Acetylbutyrate	129.055	92.9	130.063	2.46545	C6H10O3	C02129	[M-H]-	MoNA	Fatty Acyls	Fatty acids and conjugates	2.76278e+06	2.8786e+06	1.04192	1.17472e+07	4.25196	3.05007e+06	1.10399	3.34585e+07	1.20319e+07	0.359607	3.7359e+07	1.11658	1.13585e+07	0.339481
M151T573	3-Hydroxyphenylacetic acid	151.04	573	152.047	2.19732	C8H8O3	C05593	[M-H]-	MoNA	Phenols	1-hydroxy-4-unsubstituted benzenoids	1.386e+06	1.47291e+06	1.0627	8.05232e+06	5.80974	7.34591e+06	5.30006	7.94044e+06	1.00004e+07	1.25942	1.06257e+07	1.33817	9.19711e+06	1.15826
M151T678	2',4'-Dihydroxyacetophenone	151.041	677.8	152.047	3.52146	C8H8O3	C03663	[M-H]-	MoNA	Benzene and substituted derivatives	Acetophenones	1.51173e+06	1.5534e+06	1.02756	1.20392e+07	7.96388	4.73952e+06	3.13517	4.45699e+06	6.48278e+06	1.45452	1.88014e+06	0.42184	1.68474e+06	0.378
M179T478	D-Glucose	179.056	478.1	180.063	0.0675989	C6H12O6	C00031	[M-H]-	MoNA	Organooxygen compounds	Carbohydrates and carbohydrate conjugates	5.34917e+06	1.54059e+07	2.88005	4.54142e+07	8.48996	4.82422e+07	9.01864	5.2365e+06	5.4341e+06	1.03774	1.24258e+07	2.37292	2.66896e+07	5.09684
M267T260	Inosine	267.074	259.6	268.081	1.40785	C10H12N4O5	C00294	[M-H]-	MoNA	Purine nucleosides		6.63031e+06	2.34727e+06	0.354021	424887	0.0640825	356669	0.0537937	3.20192e+06	2.45886e+06	0.767935	5.27961e+06	1.64889	347453	0.108514
M166T94	Thioguanine	166.018	93.8	167.027	9.78209	C5H5N5S	C07648	[M-H]-	mzCloud	Imidazopyrimidines	Purines and purine derivatives	59354.3	3.07002e+06	51.7236	6.9637e+06	117.324	5.81487e+06	97.9688	243202	123578	0.508128	129169	0.531118	299727	1.23242
M259T78	beta-D-Fructose 6-phosphate	259.022	78	260.03	1.63693	C6H13O9P	C05345	[M-H]-	mzCloud	Organooxygen compounds	Carbohydrates and carbohydrate conjugates	1.33502e+06	185676	0.139081	1.19236e+06	0.893141	1.7894e+06	1.34035	2.40118e+06	1.28401e+08	53.4741	1.80916e+06	0.753446	3.64291e+06	1.51713

## Sheet: E-Fructus Psoraleae
name	mz	rt	exact_mass	ppm	formula	KEGG	precursor_type	library	class	sub_class	E-空白	E-补骨脂	Ratio
Rosmarinic acid	360.236	419.1	360.084	1.13248	C18H16O8	C01850	[M]+	BioDeepDB	Cinnamic acids and derivatives	Hydroxycinnamic acids and derivatives	11167.5	1.71833e+06	153.869
5-Aminopentanal	102.092	643.6	101.084	2.19411	C5H11NO	C12455	[M+H]+	MetaDNA	Organic oxides	Amines	1.20897e+07	1.02097e+07	0.844496
Gentisic acid	153.022	146.2	154.027	14.2202	C7H6O4	C00628	[M-H]-	BioDeepDB	Benzene and substituted derivatives	Benzoic acids and derivatives	310696	3.80424e+07	122.442
3-Ketosphingosine	280.263	800.7	297.267	14.3936	C18H35NO2	C06121	[M+H-H2O]+	BioDeepDB			451605	3.35081e+07	74.1979
Phosphohydroxypyruvic acid	184.987	571	183.977	12.5632	C3H5O7P	C03232	[M+H]+	MetaDNA	Carboxylic acids and derivatives	Alpha-keto acids and derivatives	1.36149e+07	8.40433e+06	0.617291
9(S)-HPODE	295.216	791.8	312.23	21.5634	C18H32O4	C14827	[M+H-H2O]+	MetaDNA	Carboxylic acids and derivatives	Alkyl hydroperoxides	1.5912e+07	3.0976e+06	0.19467
Thioguanine	166.018	93.8	167.027	9.78209	C5H5N5S	C07648	[M-H]-	mzCloud	Imidazopyrimidines	Purines and purine derivatives	59354.3	3.07002e+06	51.7236
2-Phenylethanol	105.07	454.5	122.073	0.951744	C8H10O	C05853	[M+H-H2O]+	BioDeepDB	Benzene and substituted derivatives		446116	1.48442e+07	33.2744
S-Hexyl-glutathione	391.288	824.3	391.178	10.8973	C16H29N3O6S	C02886	[M]+	BioDeepDB			5.82135e+07	1.92216e+09	33.0191
N-Methyltyramine	151.097	838.9	151.1	15.2217	C9H13NO	C02442	[M]+	MetaDNA	Benzene and substituted derivatives	1-hydroxy-2-unsubstituted benzenoids	1.10168e+08	1.0929e+08	0.992038
(S)-2-Phenyloxirane	121.064	416.3	120.058	2.27977	C8H8O	C20782	[M+H]+	MetaDNA			6.09521e+06	1.23885e+08	20.3249
Linoleic acid	280.263	812.6	280.24	2.04165	C18H32O2	C01595	[M]+	BioDeepDB	Fatty Acyls	Lineolic acids and derivatives	6.39846e+06	1.03822e+08	16.226
Homogentisic acid	151.036	65.8	168.042	10.8187	C8H8O4	C00544	[M+H-H2O]+	MetaDNA	Benzene and substituted derivatives	1-hydroxy-2-unsubstituted benzenoids	5.09378e+07	4.09469e+07	0.80386
L-Aspartate-semialdehyde	118.047	491.1	117.043	20.1271	C4H7NO3	C00441	[M+H]+	MetaDNA	Carboxylic acids and derivatives	Amines	2.89182e+07	1.62004e+07	0.560215
17a-Estradiol	272.185	408.3	272.178	1.5199	C18H24O2	C02537	[M]+	BioDeepDB	Steroids and steroid derivatives	Estrane steroids	768138	1.19207e+07	15.519
AMP	348.069	144.4	347.063	3.09134	C10H14N5O7P	C00020	[M+H]+	BioDeepDB	Purine nucleotides	Purine ribonucleotides	1.14413e+06	1.39968e+07	12.2336
Ergocalciferol	397.341	819.6	396.339	4.86855	C28H44O	C05441	[M+H]+	BioDeepDB	Steroids and steroid derivatives	Vitamin D and derivatives	914954	1.0926e+07	11.9416
Ketoleucine	129.056	113.4	130.063	0.960826	C6H10O3	C00233	[M-H]-	BioDeepDB	Keto acids and derivatives	Short-chain keto acids and derivatives	3.09162e+06	3.55376e+07	11.4948
Guanine	152.056	104.1	151.049	1.15746	C5H5N5O	C00242	[M+H]+	MoNA	Imidazopyrimidines	Purines and purine derivatives	1.37111e+06	1.54308e+07	11.2542
Isobutyric acid	88.0764	289.9	88.0524	2.50346	C4H8O2	C02632	[M]+	BioDeepDB	Carboxylic acids and derivatives	Carboxylic acids	1.17072e+07	1.08744e+07	0.928862
Stearic acid	284.267	808.6	284.272	14.7748	C18H36O2	C01530	[M]-	BioDeepDB	Fatty Acyls	Fatty acids and conjugates	6.27505e+06	6.28806e+07	10.0207
5-Valerolactone	101.061	240.6	100.052	3.83929	C5H8O2	C02240	[M+H]+	BioDeepDB			4.23193e+07	3.17983e+07	0.751389
Cyclic GMP	346.331	757.6	345.047	1.60505	C10H12N5O7P	C00942	[M+H]+	BioDeepDB	Purine nucleotides	Cyclic purine nucleotides	1.34149e+07	1.32814e+08	9.9005
Adenosine 5'-phosphate disodium	391.284	818	391.027	1.2198	C10H12N5O7P. 2Na	NULL	[M]+	BioDeepDB			5.63845e+07	5.50418e+08	9.76187
L-Glutamic acid	146.046	79	147.053	0.849049	C5H9NO4	C00025	[M-H]-	BioDeepDB	Carboxylic acids and derivatives	Amino acids, peptides, and analogues	2.3432e+07	2.10076e+08	8.96536
2-Ketobutyric acid	102.128	464.2	102.032	2.99607	C4H6O3	C00109	[M]+	BioDeepDB	Keto acids and derivatives	Short-chain keto acids and derivatives	1.72986e+08	2.28096e+07	0.131858
Cadaverine	102.055	432.6	102.116	2.12227	C5H14N2	C01672	[M]+	BioDeepDB	Organonitrogen compounds	Amines	1.43393e+07	8.12177e+06	0.5664
Isovitexin	432.237	769.6	432.106	5.11459	C21H20O10	C01714	[M]+	BioDeepDB			7.22776e+06	6.37256e+07	8.81678
Dimethylglycine	104.107	88.2	103.063	17.1466	C4H9NO2	C01026	[M+H]+	BioDeepDB	Carboxylic acids and derivatives	Amino acids, peptides, and analogues	1.84318e+08	1.74896e+08	0.948885
Thymidine	242.177	813.2	242.09	3.29886	C10H14N2O5	C00214	[M]-	BioDeepDB	Pyrimidine nucleosides	Pyrimidine 2'-deoxyribonucleosides	2.11934e+06	1.77614e+07	8.38062
Heptanoic acid	130.966	139	130.099	1.97954	C7H14O2	C17714	[M+H]+	BioDeepDB	Fatty Acyls	Fatty acids and conjugates	3.82696e+08	1.5551e+08	0.406353
D-Galactose	179.056	587.1	180.063	0.424448	C6H12O6	C00124	[M-H]-	mzCloud	Endogenous Metabolites		3.18462e+06	2.26904e+07	7.125
2-Heptanone	114.091	368.5	114.105	2.14115	C7H14O	C08380	[M]+	BioDeepDB	Organooxygen compounds	Carbonyl compounds	9.43661e+07	2.17892e+07	0.230901
Glutaric acid	131.975	124.6	132.042	2.40858	C5H8O4	C00489	[M]+	BioDeepDB	Carboxylic acids and derivatives	Dicarboxylic acids and derivatives	1.28313e+08	7.94515e+07	0.619201
L-Valine	118.087	108.3	117.079	5.28424	C5H11NO2	C00183	[M+H]+	MoNA	Carboxylic acids and derivatives	Amino acids, peptides, and analogues	4.0497e+07	2.69561e+07	0.665632
Adenine	136.061	32.3	135.054	5.70332	C5H5N5	C00147	[M+H]+	BioDeepDB	Imidazopyrimidines	Purines and purine derivatives	1.28292e+08	1.17495e+08	0.915843
Sodium deoxycholate	415.21	769.6	414.275	0.670672	C24H39O4. Na	C11171	[M+H]+	BioDeepDB			1.65824e+07	1.16747e+08	7.0404
L-Cysteine	120.981	141.5	121.02	4.21917	C3H7NO2S	C00097	[M]+	BioDeepDB	Carboxylic acids and derivatives	Amino acids, peptides, and analogues	4.98431e+07	2.82094e+07	0.565964
Salicylic acid	139.112	140.8	138.032	4.73181	C7H6O3	C00805	[M+H]+	BioDeepDB	Benzene and substituted derivatives	Benzoic acids and derivatives	2.33592e+07	1.40709e+07	0.60237
Tyrosol	139.075	103.2	138.068	4.43922	C8H10O2	C06044	[M+H]+	BioDeepDB	Phenols	Tyrosols and derivatives	6.54509e+07	1.99103e+07	0.304202
(S)-1-Phenylethanol	122.072	832.4	122.073	13.9263	C8H10O	C11348	[M]+	BioDeepDB			3.86673e+07	2.02271e+07	0.523106
Nicotinic acid	124.04	145	123.032	4.83715	C6H5NO2	C00253	[M+H]+	BioDeepDB	Pyridines and derivatives	Pyridinecarboxylic acids and derivatives	9.35784e+07	3.05159e+07	0.3261
Ciliatine	125.986	218.9	125.024	3.38521	C2H8NO3P	C03557	[M+H]+	BioDeepDB	Organic phosphonic acids and derivatives	Organic phosphonic acids	1.28512e+08	2.36484e+07	0.184018
Isonicotinic acid	124.039	409.4	123.032	0.61271	C6H5NO2	C07446	[M+H]+	BioDeepDB	Pyridines and derivatives	Pyridinecarboxylic acids and derivatives	9.05132e+06	5.72284e+07	6.32266
3,4-Dihydroxyphenylglycol	171.065	444.6	170.058	1.02885	C8H10O4	C05576	[M+H]+	BioDeepDB	Phenols	Benzenediols	1.92826e+06	1.15445e+07	5.98699
2-Pyrrolidinone	100.076	580	99.0684	1.49491	C5H9NO	C11118	[M+H]+	BioDeepDB	Pyrrolidines	Pyrrolidones	2.98286e+06	1.77577e+07	5.95326
cis-4-Hydroxy-L-proline	130.966	44.2	131.058	0.700174	C5H9NO3	C01015	[M]+	BioDeepDB			3.11129e+07	8.38866e+06	0.269619
O-Phosphoethanolamine	141.959	67.7	141.019	1.01795	C2H8NO4P	C00346	[M+H]+	BioDeepDB	Organic phosphoric acids and derivatives	Phosphate esters	3.23713e+08	3.17915e+08	0.98209
1-Naphthylamine	123.902	637.4	143.073	7.87828	C10H9N	C14790	[M-H2O-H]-	BioDeepDB			1.85294e+06	1.09854e+07	5.92862
Taurine	124.007	88.4	125.015	0.612866	C2H7NO3S	C00245	[M-H]-	BioDeepDB	Organic sulfonic acids and derivatives	Organosulfonic acids and derivatives	2.37741e+06	1.39738e+07	5.87774
16-Hydroxy hexadecanoic acid	255.232	760.1	272.235	15.8052	C16H32O3	C18218	[M+H-H2O]+	BioDeepDB	Fatty Acyls	Fatty acids and conjugates	1.48846e+07	8.68171e+07	5.83269
L-Methionine	148.976	328.9	149.051	7.08809	C5H11NO2S	C00073	[M]+	BioDeepDB	Carboxylic acids and derivatives	Amino acids, peptides, and analogues	5.41777e+07	2.79313e+07	0.51555
Pimelic acid	159.969	123	160.074	0.821845	C7H12O4	C02656	[M]+	BioDeepDB	Fatty Acyls	Fatty acids and conjugates	2.25795e+07	1.30746e+08	5.79046
D-Ribose	151.035	648.1	150.053	2.98856	C5H10O5	C00121	[M+H]+	BioDeepDB	Organooxygen compounds	Carbohydrates and carbohydrate conjugates	2.47541e+08	2.34722e+07	0.0948215
L-Fucose	163.061	751.7	164.069	2.60026	C6H12O5	C00507	[M-H]-	BioDeepDB	Organooxygen compounds	Carbohydrates and carbohydrate conjugates	2.81426e+06	1.57935e+07	5.61195
p-Hydroxyphenylacetic acid	153.091	215.5	152.047	1.05903	C8H8O3	C00642	[M+H]+	BioDeepDB	Phenols	1-hydroxy-2-unsubstituted benzenoids	3.73813e+06	3.66515e+06	0.980476
D-Xylose	149.994	812.2	150.053	8.39793	C5H10O5	C00181	[M]-	BioDeepDB	Organooxygen compounds	Carbohydrates and carbohydrate conjugates	2.97615e+06	1.65317e+07	5.55474
Hydroquinone	111.023	117.7	110.037	22.9432	C6H6O2	C00530	[M+H]+	BioDeepDB	Phenols	Benzenediols	1.00728e+07	5.44192e+07	5.40257
3-Indoleacetonitrile	156.12	665.6	156.069	0.785966	C10H8N2	C02938	[M]+	BioDeepDB	Indoles and derivatives	Indoles	2.25646e+07	2.23574e+07	0.990815
L-Arginine	175.119	86.5	174.112	0	C6H14N4O2	C00062	[M+H]+	BioDeepDB	Carboxylic acids and derivatives	Amino acids, peptides, and analogues	2.33967e+07	2.1495e+07	0.918722
4-Hydroxyphenylacetaldehyde	136.062	143.8	136.052	1.70234	C8H8O2	C03765	[M]+	BioDeepDB	Benzene and substituted derivatives	Phenylacetaldehydes	2.34209e+06	1.25448e+07	5.35625
4-Pyridoxic acid	182.983	248	183.053	10.1558	C8H9NO4	C00847	[M]+	BioDeepDB	Pyridines and derivatives	Pyridinecarboxylic acids and derivatives	2.01577e+08	1.38758e+08	0.688364
Styrene Oxide	121.064	465.5	120.058	3.10578	C8H8O	C02083	[M+H]+	MetaDNA	Benzene and substituted derivatives	Ethers	6.67737e+06	3.5102e+07	5.25686
Phosphoserine	185.023	640.3	185.009	0.207659	C3H8NO6P	C01005	[M]+	BioDeepDB	Carboxylic acids and derivatives	Amino acids, peptides, and analogues	2.73701e+08	7.44121e+07	0.271874
Norepinephrine	169.977	344.7	169.074	0.14004	C8H11NO3	C00547	[M+H]+	BioDeepDB	Phenols	Benzenediols	7.34457e+07	1.55631e+07	0.211899
Quinate	191.056	81	192.063	0.921194	C7H12O6	C00296	[M-H]-	BioDeepDB			2.11682e+06	1.06711e+07	5.0411
alpha-Ketoisovaleric acid	115.04	612.5	116.047	0.208623	C5H8O3	C00141	[M-H]-	MoNA	Keto acids and derivatives	Short-chain keto acids and derivatives	3.0704e+06	1.53605e+07	5.00278
Methyl beta-D-galactoside	176.972	72	194.079	0.00993273	C7H14O6	C03619	[M+H-H2O]+	BioDeepDB			1.11288e+08	1.05073e+08	0.944151
Allose	181.015	729.7	180.063	3.74098	C6H12O6	C01487	[M+H]+	BioDeepDB	Organooxygen compounds	Carbohydrates and carbohydrate conjugates	4.76989e+07	3.60655e+07	0.756107
3-Methylxanthine	165.04	81	166.049	4.24225	C6H6N4O2	C16357	[M-H]-	BioDeepDB	Imidazopyrimidines	Purines and purine derivatives	5.82481e+06	2.91115e+07	4.99784
Homovanillic acid	182.984	123	182.058	5.69786	C9H10O4	C05582	[M+H]+	BioDeepDB	Phenols	Methoxyphenols	2.98605e+08	1.26705e+08	0.424323
Epinephrine	182.987	397.5	183.089	7.1722	C9H13NO3	C00788	[M]+	BioDeepDB	Phenols	Benzenediols	6.26358e+07	1.09803e+07	0.175304
Triacetate lactone	127.039	187.8	126.032	0.000774533	C6H6O3	C02752	[M+H]+	BioDeepDB			2.3156e+07	1.15623e+08	4.99322
13(S)-HpOTrE	311.212	788	310.214	26.255	C18H30O4	C04785	[M+H]+	BioDeepDB			806992	3.95802e+06	4.90465
Deoxycytidine	227.184	837.4	227.091	0.467683	C9H13N3O4	C00881	[M]+	BioDeepDB	Pyrimidine nucleosides	Pyrimidine 2'-deoxyribonucleosides	1.00511e+07	6.1929e+06	0.616145
Hydroxykynurenine	225.029	422.9	224.08	2.19067	C10H12N2O4	C02794	[M+H]+	BioDeepDB	Organooxygen compounds	Carbonyl compounds	8.76806e+06	8.01325e+06	0.913914
Corticosterone	346.331	725.8	346.214	0.923887	C21H30O4	C02140	[M]+	BioDeepDB	Steroids and steroid derivatives	Hydroxysteroids	4.87886e+06	2.38397e+07	4.88632
Gamma-Linolenic acid	278.186	410.2	278.225	2.31851	C18H30O2	C06426	[M]+	BioDeepDB	Fatty Acyls	Lineolic acids and derivatives	423083	2.03826e+06	4.81764
Adenosine	268.227	606.6	267.097	24.4684	C10H13N5O4	C00212	[M+H]+	BioDeepDB	Purine nucleosides		1.11678e+07	9.54582e+06	0.854759
Palmitoleic acid	255.234	740.7	254.225	8.32178	C16H30O2	C08362	[M+H]+	BioDeepDB	Fatty Acyls	Fatty acids and conjugates	1.49469e+07	5.14847e+06	0.344452
Porphobilinogen	226.18	814.9	226.095	1.24218	C10H14N2O4	C00931	[M]+	BioDeepDB	Organonitrogen compounds	Amines	8.65063e+07	4.0297e+08	4.65828
myo-Inositol	161.046	88.1	180.063	4.2845	C6H12O6	C00137	[M-H2O-H]-	BioDeepDB	Organooxygen compounds	Alcohols and polyols	1.22574e+07	5.67201e+07	4.62743
Selenocysteine	169.977	386	168.964	2.38579	C3H7NO2Se	C05688	[M+H]+	BioDeepDB	Carboxylic acids and derivatives	Amino acids, peptides, and analogues	2.38669e+07	1.07606e+08	4.50859
Undecanoic acid	186.957	391.5	186.162	4.5091	C11H22O2	C17715	[M+H]+	BioDeepDB	Fatty Acyls	Fatty acids and conjugates	1.18162e+07	5.08907e+07	4.30685
Glutathione	307.083	179.3	307.084	0.0228734	C10H17N3O6S	C00051	[M]+	BioDeepDB			4.67112e+06	2.09888e+06	0.449331
Aflatoxin B1	312.362	799.8	312.063	1.32647	C17H12O6	C06800	[M]+	BioDeepDB	Coumarins and derivatives	Furanocoumarins	2.43342e+07	1.99371e+07	0.819302
12-Keto-tetrahydro-leukotriene B4	336.326	808.2	336.23	3.52195	C20H32O4	C02165	[M]+	BioDeepDB	Fatty Acyls	Eicosanoids	1.17416e+07	3.59288e+06	0.305995
Methylmalonic acid	117.019	784.2	118.027	0.649465	C4H6O4	C02170	[M-H]-	BioDeepDB	Carboxylic acids and derivatives	Dicarboxylic acids and derivatives	1.38541e+06	5.94659e+06	4.2923
N-Acetyl-L-aspartic acid	174.041	77.5	175.048	0.137899	C6H9NO5	C01042	[M-H]-	BioDeepDB	Carboxylic acids and derivatives	Amino acids, peptides, and analogues	6.65585e+06	2.7737e+07	4.16731
Quinolinic acid	167.011	362.9	167.022	10.2325	C7H5NO4	C03722	[M]+	BioDeepDB	Pyridines and derivatives	Pyridinecarboxylic acids and derivatives	9.91192e+07	3.94385e+08	3.97889
Aminocaproic acid	132.103	281.7	131.095	2.15559	C6H13NO2	C02378	[M+H]+	BioDeepDB	Fatty Acyls	Fatty acids and conjugates	1.6119e+07	6.26085e+07	3.88415
(6Z)-Octadecenoic acid	283.263	248.6	282.256	0.790784	C18H34O2	C08363	[M+H]+	MetaDNA	Carboxylic acids and derivatives	Carbonyl compounds	9.41451e+06	3.64724e+07	3.87406
4-Aminobutyraldehyde	88.0764	310.2	87.0684	0.0689114	C4H9NO	C00555	[M+H]+	BioDeepDB			2.92586e+07	1.12537e+08	3.8463
Cholesterol	369.353	785.3	386.355	3.24892	C27H46O	C00187	[M+H-H2O]+	BioDeepDB	Steroids and steroid derivatives	Cholestane steroids	1.74968e+07	1.18268e+07	0.675942
Lithocholic acid	376.312	759.8	376.298	0.331302	C24H40O3	C03990	[M]+	BioDeepDB	Lipids and lipid-like molecules	Steroids and steroid derivatives	3.35201e+07	1.37865e+07	0.411291
Azelaic acid	187.097	577	188.105	0.662756	C9H16O4	C08261	[M-H]-	BioDeepDB	Fatty Acyls	Fatty acids and conjugates	4.01209e+06	1.5362e+07	3.82893
2-Hydroxy-2-ethylsuccinic acid	145.049	73.7	162.053	27.812	C6H10O5	C02488	[M+H-H2O]+	MetaDNA	Carboxylic acids and derivatives	Alcohols and polyols	1.7174e+07	6.52273e+07	3.79803
L-Gulose	179.056	290.3	180.063	0	C6H12O6	C15923	[M-H]-	BioDeepDB	Organooxygen compounds	Carbohydrates and carbohydrate conjugates	2.67266e+06	9.61935e+06	3.59916
S-Adenosylmethionine	398.24	763	398.137	2.31303	C15H22N6O5S	C00019	[M]+	BioDeepDB			2.37973e+07	1.87581e+07	0.788246
Isovaleric acid	102.034	413.4	102.068	0.041514	C5H10O2	C08262	[M]+	BioDeepDB	Fatty Acyls	Fatty acids and conjugates	5.26227e+08	1.81922e+09	3.4571
2,3-Dihydroxy-3-methylbutanoate	115.04	671.6	134.058	4.25941	C5H10O4	C04039	[M-H2O-H]-	MetaDNA	Carboxylic acids and derivatives	Alcohols and polyols	3.28716e+06	1.12685e+07	3.42802
Betaine aldehyde	102.091	660.9	102.092	0.583555	C5H12NO	C00576	[M]+	MoNA	Organonitrogen compounds	Quaternary ammonium salts	2.10289e+07	1.20335e+07	0.572238
Pyroglutamic acid	129.055	163.4	129.043	4.0469	C5H7NO3	C01879	[M]+	BioDeepDB	Carboxylic acids and derivatives	Amino acids, peptides, and analogues	1.19477e+07	4.02873e+07	3.37196
Epsilon-caprolactam	114.091	777.4	113.084	0	C6H11NO	C06593	[M+H]+	BioDeepDB	Lactams	Caprolactams	2.86061e+07	1.63428e+07	0.571306
Mandelic acid	153.127	167.6	152.047	1.71851	C8H8O3	C01984	[M+H]+	BioDeepDB	Benzene and substituted derivatives		3.09357e+06	1.03461e+07	3.34439
1-Aminocyclopropanecarboxylic acid	101.071	592.1	101.048	0.722122	C4H7NO2	C01234	[M]+	BioDeepDB	Carboxylic acids and derivatives	Amino acids, peptides, and analogues	5.83399e+06	1.88617e+07	3.23307
Sorbitol	181.072	145.2	182.079	2.07652	C6H14O6	C00794	[M-H]-	BioDeepDB	Organooxygen compounds	Carbohydrates and carbohydrate conjugates	1.1133e+07	3.57824e+07	3.2141
Dibutyl phthalate	279.156	751.6	278.152	9.2278	C16H22O4	C14214	[M+H]+	MoNA	Benzene and substituted derivatives	Benzoic acids and derivatives	6.03281e+06	1.81011e+07	3.00045
L-Carnitine	162.112	92.3	161.105	0.468811	C7H15NO3	C00318	[M+H]+	BioDeepDB	Organonitrogen compounds	Quaternary ammonium salts	1.71042e+08	2.46349e+07	0.144029
Spermidine	143.916	292.7	145.158	8.29365	C7H19N3	C00315	[M-H]-	BioDeepDB	Organonitrogen compounds	Amines	5.68202e+06	1.68898e+07	2.9725
Neocnidilide	177.127	566.5	194.131	22.7746	C12H18O2	C17002	[M+H-H2O]+	BioDeepDB	Lactones	Gamma butyrolactones	1.15664e+06	848818	0.733862
Indolelactic acid	188.07	364.6	205.074	20.9177	C11H11NO3	C02043	[M+H-H2O]+	BioDeepDB	Indoles and derivatives	Indolyl carboxylic acids and derivatives	1.50187e+07	4.03785e+06	0.268855
D-Glucose	179.056	478.1	180.063	0.0675989	C6H12O6	C00031	[M-H]-	MoNA	Organooxygen compounds	Carbohydrates and carbohydrate conjugates	5.34917e+06	1.54059e+07	2.88005
L-Tryptophan	205.097	364.6	204.09	0.858131	C11H12N2O2	C00078	[M+H]+	BioDeepDB	Indoles and derivatives	Indolyl carboxylic acids and derivatives	2.19228e+07	6.32468e+06	0.288498
L-Glutamine	147.076	89.3	146.069	0.516739	C5H10N2O3	C00064	[M+H]+	BioDeepDB	Carboxylic acids and derivatives	Amino acids, peptides, and analogues	5.42023e+06	1.54162e+07	2.8442
D-Fructose	179.056	233.6	180.063	0	C6H12O6	C00095	[M-H]-	BioDeepDB	Organooxygen compounds	Carbohydrates and carbohydrate conjugates	2.36934e+06	6.72814e+06	2.83967
Exemestane	279.162	623	296.178	29.9683	C20H24O2	C08162	[M+H-H2O]+	BioDeepDB	Steroids and steroid derivatives	Androstane steroids	4.07233e+07	5.63204e+06	0.1383
Alpha-dimorphecolic acid	279.232	819.6	296.235	2.14875	C18H32O3	C14767	[M+H-H2O]+	BioDeepDB	Fatty Acyls	Lineolic acids and derivatives	1.71135e+07	1.41184e+07	0.824986
10E,12Z-Octadecadienoic acid	281.246	791.4	280.24	5.33341	C18H32O2	C04056	[M+H]+	BioDeepDB	Fatty Acyls	Lineolic acids and derivatives	2.69251e+07	2.02328e+07	0.751447
Sphingosine	282.279	781.8	299.282	12.5196	C18H37NO2	C00319	[M+H-H2O]+	BioDeepDB	Organonitrogen compounds	Amines	3.71442e+07	2.08026e+07	0.56005
Phenyl acetate	134.894	87.5	136.052	5.96551	C8H8O2	C00548	[M-H]-	BioDeepDB			1.07725e+08	2.84412e+08	2.64015
Putrescine	89.5072	659.8	88.1	0.316948	C4H12N2	C00134	[M+H]+	BioDeepDB			4.54513e+06	1.18379e+07	2.60452
L-Tyrosine	164.066	603.8	181.074	4.05935	C9H11NO3	C00082	[M+H-H2O]+	MoNA	Carboxylic acids and derivatives	Amino acids, peptides, and analogues	1.51015e+08	5.71831e+07	0.378658
Fomepizole	83.0613	568.1	82.0531	11.1243	C4H6N2	C07837	[M+H]+	MoNA	Azoles	Pyrazoles	1.57612e+08	1.4501e+08	0.920047
Betonicine	142.086	326.2	159.089	27.6875	C7H13NO3	C08269	[M+H-H2O]+	MoNA	Carboxylic acids and derivatives	Amino acids, peptides, and analogues	1.80244e+07	1.38771e+07	0.769904
Diisobutyl phthalate	279.162	282.6	278.152	9.75778	C16H22O4	C15205	[M+H]+	mzCloud	Benzene and substituted derivatives	Benzoic acids and derivatives	5.9899e+06	1.55182e+07	2.59073
Perillyl alcohol	153.091	566.1	152.12	0.243816	C10H16O	C02452	[M+H]+	BioDeepDB	Prenol lipids	Monoterpenoids	7.14174e+06	1.74098e+07	2.43775
L-Serine	105.043	834.4	105.043	0.0695205	C3H7NO3	C00065	[M]+	BioDeepDB	Carboxylic acids and derivatives	Amino acids, peptides, and analogues	2.40064e+07	1.82248e+07	0.759166
Alpha-D-Glucose	179.056	662.8	180.063	0	C6H12O6	C00267	[M-H]-	BioDeepDB	Organooxygen compounds	Carbohydrates and carbohydrate conjugates	1.6444e+07	3.98675e+07	2.42443
5-(2-Hydroxyethyl)-4-methylthiazole	143.04	445.3	143.041	0.938652	C6H9NOS	C04294	[M]+	BioDeepDB	Azoles	Thiazoles	3.5567e+07	1.02787e+07	0.288996
N-Acetylserotonin	199.17	799.4	218.106	4.66804	C12H14N2O2	C00978	[M-H2O-H]-	BioDeepDB	Indoles and derivatives	Hydroxyindoles	4.10546e+07	9.79567e+07	2.38601
Malonate	102.957	96.3	104.011	11.9155	C3H4O4	C00383	[M-H]-	BioDeepDB			1.83095e+07	4.30417e+07	2.35078
Pantothenic acid	220.118	326.8	219.111	0.220991	C9H17NO5	C00864	[M+H]+	MoNA	Alcohols and polyols	Polyols	3.62378e+06	8.51643e+06	2.35015
Erucic acid	338.341	800.1	338.318	0.207748	C22H42O2	C08316	[M]+	BioDeepDB	Fatty Acyls	Fatty acids and conjugates	5.33999e+08	1.25241e+09	2.34535
(S)-beta-Tyrosine	164.067	387.2	181.074	4.4738	C9H11NO3	C21308	[M+H-H2O]+	MetaDNA			3.91689e+07	8.91351e+07	2.27566
Pyrrolidonecarboxylic acid	130.051	356.5	129.043	7.8739	C5H7NO3	C02237	[M+H]+	MetaDNA	Azacyclic compounds	Amino acids, peptides, and analogues	4.71817e+07	1.04608e+08	2.21713
3-Methyl-2-oxovaleric acid	113.06	179.3	130.063	1.23466	C6H10O3	C03465	[M+H-H2O]+	BioDeepDB	Keto acids and derivatives	Short-chain keto acids and derivatives	2.75827e+07	2.42176e+07	0.878002
Acetoacetic acid	102.034	289.9	102.032	22.5415	C4H6O3	C00164	[M]+	BioDeepDB	Keto acids and derivatives	Short-chain keto acids and derivatives	4.29231e+08	8.97047e+08	2.08989
Purine	120.045	396.9	120.044	0.454068	C5H4N4	C15587	[M]+	BioDeepDB	Imidazopyrimidines	Purines and purine derivatives	1.25717e+07	9.73702e+06	0.774521
4-Hydroxycinnamic acid	146.981	728	164.047	6.72885	C9H8O3	C00811	[M+H-H2O]+	BioDeepDB	Cinnamic acids and derivatives	Hydroxycinnamic acids and derivatives	1.16103e+07	2.28592e+07	1.96888
1,2,3-Trihydroxybenzene	127.039	602.7	126.032	2.17257	C6H6O3	C01108	[M+H]+	BioDeepDB	Benzene and substituted derivatives	Phenols and derivatives	3.08123e+07	2.94275e+07	0.955059
L-Isoleucine	132.102	222.4	131.095	1.71711	C6H13NO2	C00407	[M+H]+	BioDeepDB	Carboxylic acids and derivatives	Amino acids, peptides, and analogues	3.36861e+08	1.34381e+08	0.398922
Limonene-1,2-diol	171.149	584.9	170.131	0.849032	C10H18O2	C07276	[M+H]+	BioDeepDB			6.99888e+06	1.37062e+07	1.95834
Acetylphosphate	139.988	678.1	139.988	4.25281	C2H5O5P	C00227	[M]+	BioDeepDB	Organic phosphoric acids and derivatives	Phosphate esters	2.87894e+07	7.19672e+06	0.249978
(2'E,4'Z,8E)-Colneleic acid	295.22	764.7	294.219	8.85174	C18H30O3	C19827	[M+H]+	BioDeepDB	Fatty Acyls	Fatty acids and conjugates	1.70516e+06	3.31123e+06	1.9419
Orotic acid	157.029	637.7	156.017	2.17885	C5H4N2O4	C00295	[M+H]+	BioDeepDB	Diazines	Pyrimidines and pyrimidine derivatives	1.61375e+08	7.23615e+07	0.448405
L-Methionine S-oxide	166.053	92.6	165.046	0.0603043	C5H11NO3S	C02989	[M+H]+	BioDeepDB			1.03774e+07	3.64488e+06	0.351232
Vanillylmandelic acid	198.186	778.1	198.053	3.1912	C9H10O5	C05584	[M]+	BioDeepDB	Phenols	Methoxyphenols	9.93826e+06	1.77654e+07	1.78758
(R)-2-O-Sulfolactate	169.977	326.6	169.988	2.18266	C3H6O6S	C17205	[M]+	BioDeepDB			1.27346e+07	8.7284e+06	0.68541
Trigonelline	138.054	98	137.048	4.89662	C7H7NO2	C01004	[M+H]+	BioDeepDB			1.18492e+07	1.98074e+07	1.67162
Deoxyuridine	228.195	777.1	228.075	2.21008	C9H12N2O5	C00526	[M]+	BioDeepDB	Pyrimidine nucleosides	Pyrimidine 2'-deoxyribonucleosides	2.72386e+07	4.5062e+07	1.65434
Se-Methylselenocysteine	182.984	165.9	182.98	8.54695	C4H9NO2Se	C05689	[M]+	BioDeepDB	Carboxylic acids and derivatives	Amino acids, peptides, and analogues	1.53488e+08	4.19602e+07	0.273377
(+)-Camphor	152.118	839.1	152.12	12.4903	C10H16O	C00808	[M]+	BioDeepDB			1.70099e+07	2.68478e+07	1.57836
Fructose-1P	161.046	546.2	180.063	3.04262	C6H12O6	C10906	[M-H2O-H]-	BioDeepDB	Carbohydrates and carbohydrate conjugates	Monosaccharides	4.40882e+07	6.85625e+07	1.55512
Adipic acid	145.05	717.8	146.058	0.689415	C6H10O4	C06104	[M-H]-	BioDeepDB	Fatty Acyls	Fatty acids and conjugates	1.17703e+06	1.81004e+06	1.53781
(-)-Carvone	150.103	839.4	150.105	12.6578	C10H14O	C01767	[M]+	MetaDNA	Organic oxides	Carbonyl compounds	1.91676e+07	2.94582e+07	1.53687
Maleic acid	115.04	110.4	116.011	9.13703	C4H4O4	C01384	[M-H]-	BioDeepDB			1.28691e+07	1.97564e+07	1.53518
Cytosine	111.045	34.5	111.043	12.6077	C4H5N3O	C00380	[M]-	MetaDNA	Azacyclic compounds	Amines	6.0235e+07	5.17504e+07	0.859142
8,11,14-Eicosatrienoic acid	307.227	805.7	306.256	1.34154	C20H34O2	C03242	[M+H]+	BioDeepDB	Fatty Acyls	Fatty acids and conjugates	7.90579e+06	1.21307e+07	1.5344
L-Sorbose	179.055	777.7	180.063	4.60191	C6H12O6	C00247	[M-H]-	MetaDNA	Organooxygen compounds	Alcohols and polyols	3.31838e+07	6.76046e+06	0.203728
Urocanic acid	137.035	149.8	138.043	1.63461	C6H6N2O2	C00785	[M-H]-	BioDeepDB	Azoles	Imidazoles	1.15174e+07	1.7581e+07	1.52647
Methoxamine	194.115	485.2	211.121	10.4783	C11H17NO3	C07513	[M+H-H2O]+	BioDeepDB	Benzene and substituted derivatives	Methoxybenzenes	1.13531e+07	1.66129e+07	1.46329
Fructose 1,6-bisphosphate	340.259	424.1	339.996	1.67465	C6H14O12P2	C00354	[M]+	BioDeepDB	Organooxygen compounds	Carbohydrates and carbohydrate conjugates	6.86068e+06	9.98439e+06	1.45531
L-Leucine	130.087	819.2	131.095	0.184491	C6H13NO2	C00123	[M-H]-	MetaDNA	Carboxylic acids and derivatives	Amines	4.44614e+07	6.58188e+06	0.148036
5-Hydroxyindoleacetic acid	173.984	119.4	191.058	2.15537	C10H9NO3	C05635	[M+H-H2O]+	BioDeepDB	Indoles and derivatives	Indolyl carboxylic acids and derivatives	1.73379e+07	2.50957e+07	1.44745
L-Lactic acid	89.0244	265.2	90.0317	0.269589	C3H6O3	C00186	[M-H]-	BioDeepDB	Hydroxy acids and derivatives	Alpha hydroxy acids and derivatives	4.76134e+08	6.83513e+08	1.43555
Pyruvic acid	87.0088	144.4	88.016	0.873475	C3H4O3	C00022	[M-H]-	BioDeepDB	Keto acids and derivatives	Alpha-keto acids and derivatives	1.06664e+08	4.43681e+07	0.41596
all-trans-Retinoic acid	299.258	828.2	300.209	3.74119	C20H28O2	C00777	[M-H]-	BioDeepDB	Prenol lipids	Retinoids	8.81898e+06	1.25931e+07	1.42796
Dimethyl sulfone	92.9281	85.3	94.0089	13.4581	C2H6O2S	C11142	[M-H]-	BioDeepDB	Sulfonyls	Sulfones	3.39155e+08	1.42036e+07	0.0418793
Pseudoephedrine	165.114	838.9	165.115	10.9015	C10H15NO	C02765	[M]+	MetaDNA	Benzene and substituted derivatives	Alcohols and polyols	3.16792e+07	4.47865e+07	1.41375
Ethylmethylacetic acid	101.024	490.4	102.068	10.8868	C5H10O2	C18319	[M-H]-	BioDeepDB	Fatty Acyls	Fatty acids and conjugates	1.14217e+08	1.35131e+07	0.118311
Dodecanoic acid	199.986	613.2	200.178	4.41023	C12H24O2	C02679	[M]+	BioDeepDB	Fatty Acyls	Fatty acids and conjugates	9.2733e+06	1.30788e+07	1.41038
Beta-Tyrosine	164.067	356	181.074	5.69281	C9H11NO3	C04368	[M+H-H2O]+	MetaDNA	Benzene and substituted derivatives	1-hydroxy-2-unsubstituted benzenoids	4.06032e+07	5.68454e+07	1.40002
Creatinine	113.017	104.6	113.059	10.3725	C4H7N3O	C00791	[M]-	BioDeepDB	Carboxylic acids and derivatives	Amino acids, peptides, and analogues	3.04363e+09	5.0065e+07	0.0164491
Oxalacetic acid	112.986	380.6	132.006	10.3766	C4H4O5	C00036	[M-H2O-H]-	BioDeepDB	Keto acids and derivatives	Short-chain keto acids and derivatives	4.65994e+07	4.17675e+07	0.89631
L-Proline	114.935	838.8	115.063	15.201	C5H9NO2	C00148	[M]-	BioDeepDB	Carboxylic acids and derivatives	Amino acids, peptides, and analogues	2.69453e+08	2.21892e+08	0.82349
trans-1,2-Cyclohexanediol	114.936	761.8	116.084	27.2558	C6H12O2	C03739	[M-H]-	BioDeepDB			1.03096e+07	8.92082e+06	0.86529
7-Aminomethyl-7-carbaguanine	180.087	103.7	179.081	7.64077	C7H9N5O	C16675	[M+H]+	BioDeepDB	Pyrrolopyrimidines	Pyrrolo[2,3-d]pyrimidines	302108	422355	1.39802
L-Ribulose	131.035	261.8	150.053	5.26576	C5H10O5	C00310	[M-H2O-H]-	BioDeepDB	Organooxygen compounds	Carbohydrates and carbohydrate conjugates	7.56984e+06	1.05782e+07	1.39741
L-Threonine	120.066	90.2	119.058	0.673399	C4H9NO3	C00188	[M+H]+	MoNA	Carboxylic acids and derivatives	Amino acids, peptides, and analogues	4.06438e+06	5.54642e+06	1.36464
Tyramine	137.082	839.7	137.084	13.1306	C8H11NO	C00483	[M]+	MetaDNA	Benzene and substituted derivatives	1-hydroxy-2-unsubstituted benzenoids	2.01318e+07	2.74219e+07	1.36212
Succinic acid	117.019	135.5	118.027	0.649465	C4H6O4	C00042	[M-H]-	BioDeepDB	Carboxylic acids and derivatives	Dicarboxylic acids and derivatives	2.06379e+06	2.0559e+06	0.996173
3-Methylthiopropionic acid	119.035	84.1	120.025	28.2072	C4H8O2S	C08276	[M-H]-	BioDeepDB	Fatty Acyls	Fatty acids and conjugates	1.98278e+07	1.59397e+07	0.803906
Phenylacetaldehyde	119.947	124.4	120.058	11.7153	C8H8O	C00601	[M]-	BioDeepDB	Benzene and substituted derivatives	Phenylacetaldehydes	1.49919e+07	8.04424e+06	0.536572
Phenylethylamine	121.029	67.7	121.089	7.69692	C8H11N	C05332	[M]-	BioDeepDB	Benzene and substituted derivatives	Phenethylamines	4.85237e+07	4.47937e+07	0.923129
Benzoate	121.029	115.6	122.037	2.67704	C7H6O2	C00180	[M-H]-	BioDeepDB			2.90528e+07	2.8389e+07	0.977152
Desaminotyrosine	167.01	398.4	166.063	15.2152	C9H10O3	C01744	[M+H]+	BioDeepDB	Phenylpropanoic acids		2.29179e+08	3.10949e+08	1.3568
Dihydrouracil	112.984	204.6	114.043	0.36356	C4H6N2O2	C00429	[M-H]-	BioDeepDB	Diazines	Pyrimidines and pyrimidine derivatives	1.14484e+08	1.52732e+08	1.33409
L-2-Hydroxyglutaric acid	146.966	523.8	148.037	7.55599	C5H8O5	C03196	[M-H]-	BioDeepDB	Fatty Acyls	Fatty acids and conjugates	2.3961e+08	7.32648e+07	0.305767
3-Methylindole	129.975	116.9	131.073	5.43091	C9H9N	C08313	[M-H]-	BioDeepDB	Indoles and derivatives	Indoles	9.60275e+07	4.17564e+07	0.434838
p-Coumaroyl quinic acid	337.089	345.6	338.1	12.5307	C16H18O8	C12208	[M-H]-	MetaDNA	Benzene and substituted derivatives	1-hydroxy-2-unsubstituted benzenoids	281892	375716	1.33284
L-Arabinose	149.994	800.2	150.053	8.70312	C5H10O5	C00259	[M]-	BioDeepDB	Organooxygen compounds	Carbohydrates and carbohydrate conjugates	8.09033e+06	2.20498e+06	0.272546
Pipecolic acid	129.066	95.9	129.079	1.91259	C6H11NO2	C00408	[M]+	BioDeepDB	Carboxylic acids and derivatives	Amino acids, peptides, and analogues	5.72858e+06	7.59065e+06	1.32505
13S-hydroxyoctadecadienoic acid	295.227	820.2	296.235	2.11363	C18H32O3	C14762	[M-H]-	BioDeepDB	Fatty Acyls	Lineolic acids and derivatives	3.40544e+06	4.32658e+06	1.27049
4-Hydroxystyrene	121.029	792	120.058	7.27085	C8H8O	C05627	[M+H]+	BioDeepDB	Benzene and substituted derivatives	Styrenes	1.06315e+07	1.34896e+07	1.26883
Creatine	130.967	279.9	131.07	0.454665	C4H9N3O2	C00300	[M]+	BioDeepDB	Carboxylic acids and derivatives	Amino acids, peptides, and analogues	3.19384e+07	4.01392e+07	1.25677
Cholesterol sulfate	465.306	822	466.312	2.52737	C27H46O4S	C18043	[M-H]-	BioDeepDB	Steroids and steroid derivatives	Cholestane steroids	9.86754e+06	1.22755e+07	1.24403
Fusicocca-2,10(14)-diene	272.258	697.8	272.25	28.2828	C20H32	C18229	[M]+	MetaDNA	Polycyclic hydrocarbons	Branched unsaturated hydrocarbons	2.94566e+07	3.62289e+07	1.22991
Oxoadipic acid	158.978	128	160.037	4.04617	C6H8O5	C00322	[M-H]-	BioDeepDB	Keto acids and derivatives	Medium-chain keto acids and derivatives	7.71089e+07	9.47992e+07	1.22942
trans-Cinnamate	146.966	537.9	148.052	5.58331	C9H8O2	C00423	[M-H]-	BioDeepDB			1.09759e+08	8.769e+07	0.798931
Suberic acid	173.082	410.2	174.089	1.87195	C8H14O4	C08278	[M-H]-	BioDeepDB	Fatty Acyls	Fatty acids and conjugates	1.05947e+06	1.28091e+06	1.20901
D-Lyxose	149.994	839.1	150.053	8.03643	C5H10O5	C00476	[M]-	BioDeepDB			2.7331e+07	4.19203e+06	0.15338
Capsidiol	219.174	629.3	236.178	2.28129	C15H24O2	C09627	[M+H-H2O]+	BioDeepDB	Prenol lipids	Sesquiterpenoids	954359	1.14208e+06	1.1967
Sebacic acid	201.113	381.5	202.12	0.994466	C10H18O4	C08277	[M-H]-	BioDeepDB	Fatty Acyls	Fatty acids and conjugates	5.32176e+06	6.25627e+06	1.1756
3,4-Dimethoxybenzaldehyde	167.07	792	166.063	2.84911	C9H10O3	C02201	[M+H]+	BioDeepDB	Benzene and substituted derivatives	Methoxybenzenes	1.86253e+08	2.17253e+08	1.16644
D-Mannose	180.067	149.8	180.063	17.7712	C6H12O6	C00159	[M]-	BioDeepDB	Organooxygen compounds	Carbohydrates and carbohydrate conjugates	5.91598e+06	4.72917e+06	0.799389
5-Aminopentanoic acid	116.928	31.3	117.079	2.33293	C5H11NO2	C00431	[M]-	BioDeepDB	Carboxylic acids and derivatives	Amino acids, peptides, and analogues	4.44413e+08	5.12359e+08	1.15289
Phenylpyruvic acid	164.039	92.3	164.047	22.6171	C9H8O3	C00166	[M]-	BioDeepDB	Benzene and substituted derivatives	Phenylpyruvic acid derivatives	1.23403e+06	430033	0.348479
L-Phenylalanine	164.071	284.6	165.079	1.97475	C9H11NO2	C00079	[M-H]-	BioDeepDB	Carboxylic acids and derivatives	Amino acids, peptides, and analogues	1.03612e+07	4.93901e+06	0.476682
3-(2-Hydroxyphenyl)propanoic acid	146.966	494.3	166.063	6.72539	C9H10O3	C01198	[M-H2O-H]-	BioDeepDB	Phenylpropanoic acids		3.62171e+07	4.12274e+07	1.13834
Procollagen 5-hydroxy-L-lysine	197.808	325.9		1.23571	C7H13N3O3R2	C01211	[M-H]-	BioDeepDB			2.50661e+08	2.8525e+08	1.13799
Citric acid	191.02	77.5	192.027	0.125641	C6H8O7	C00158	[M-H]-	BioDeepDB	Carboxylic acids and derivatives	Tricarboxylic acids and derivatives	2.18997e+07	6.57586e+06	0.300271
Guanidinosuccinic acid	174.954	170.5	175.059	6.79156	C5H9N3O4	C03139	[M]-	BioDeepDB	Carboxylic acids and derivatives	Amino acids, peptides, and analogues	8.43222e+07	6.21984e+07	0.737628
Betaine	116.928	794.4	117.079	6.30579	C5H11NO2	C00719	[M]-	BioDeepDB	Carboxylic acids and derivatives	Amino acids, peptides, and analogues	1.89303e+08	2.1393e+08	1.13009
Acetylcholine chloride	180.973	104.4	181.087	5.86227	C7H16NO2. Cl	C08201	[M]-	BioDeepDB			2.54556e+09	2.026e+09	0.795897
4,5-Dihydroorotic acid	158.154	114	158.033	2.95724	C5H6N2O4	C00337	[M]+	BioDeepDB	Carboxylic acids and derivatives	Amino acids, peptides, and analogues	2.96903e+06	3.31832e+06	1.11765
Hypoxanthine	135.031	151.6	136.038	0.177737	C5H4N4O	C00262	[M-H]-	BioDeepDB	Imidazopyrimidines	Purines and purine derivatives	9.6732e+06	1.07501e+07	1.11133
2,3-Butanediol	155.106	98.3	154.012	1.94944	C4H10O2S2	C00265	[M+H]+	BioDeepDB	Organooxygen compounds	Alcohols and polyols	5.51174e+07	6.11734e+07	1.10988
Indolepyruvate	201.906	621.9	203.058	2.40239	C11H9NO3	C00331	[M-H]-	BioDeepDB	Indoles and derivatives	Indolyl carboxylic acids and derivatives	1.53607e+07	4.21317e+06	0.274283
12-Hydroxydodecanoic acid	215.01	657	216.173	1.89479	C12H24O3	C08317	[M-H]-	BioDeepDB	Hydroxy acids and derivatives	Medium-chain hydroxy acids and derivatives	2.82503e+07	2.02628e+07	0.71726
Itaconic acid	129.019	229.5	130.027	0.589059	C5H6O4	C00490	[M-H]-	MetaDNA	Carboxylic acids and derivatives	Carbonyl compounds	761659	832299	1.09274
Deoxyinosine	233.155	829.6	252.086	0.9374	C10H12N4O4	C05512	[M-H2O-H]-	BioDeepDB	Purine nucleosides	Purine 2'-deoxyribonucleosides	1.03626e+07	1.1276e+07	1.08814
L-2,4-diaminobutyric acid	119.085	640.7	118.074	29.5923	C4H10N2O2	C03283	[M+H]+	BioDeepDB	Carboxylic acids and derivatives	Amino acids, peptides, and analogues	1.74016e+07	1.88455e+07	1.08298
Palmitic acid	255.069	692.3	256.24	11.2678	C16H32O2	C00249	[M-H]-	BioDeepDB	Fatty Acyls	Fatty acids and conjugates	1.61467e+08	1.27476e+08	0.789491
Dehydroepiandrosterone	269.212	815.1	288.209	0.471043	C19H28O2	C01227	[M-H2O-H]-	BioDeepDB	Steroids and steroid derivatives	Androstane steroids	1.08371e+07	3.41834e+06	0.31543
Oleic acid	281.25	822.8	282.256	3.25225	C18H34O2	C00712	[M-H]-	BioDeepDB	Fatty Acyls	Fatty acids and conjugates	5.00218e+08	2.61575e+08	0.522922
Guanosine	283.261	707.8	283.092	9.01436	C10H13N5O5	C00387	[M]-	BioDeepDB	Purine nucleosides		1.14753e+07	7.77369e+06	0.677428
Nonadecanoic acid	297.244	787.8	298.287	2.59349	C19H38O2	C16535	[M-H]-	BioDeepDB	Fatty Acyls	Fatty acids and conjugates	1.5471e+07	1.23467e+07	0.798059
Uracil	111.02	195.6	112.027	1.11692	C4H4N2O2	C00106	[M-H]-	BioDeepDB	Diazines	Pyrimidines and pyrimidine derivatives	2.50465e+06	2.70803e+06	1.0812
Sphinganine	301.238	781.9	301.298	2.02904	C18H39NO2	C00836	[M]-	BioDeepDB	Organonitrogen compounds	Amines	7.41665e+07	1.04688e+07	0.141153
Arachidic acid	311.168	836.7	312.303	0.629872	C20H40O2	C06425	[M-H]-	BioDeepDB	Fatty Acyls	Fatty acids and conjugates	2.30336e+07	8.22972e+06	0.357292
L-Erythrulose	101.024	124.8	120.042	4.85031	C4H8O4	C02045	[M-H2O-H]-	BioDeepDB	Organooxygen compounds	Carbohydrates and carbohydrate conjugates	4.57668e+08	1.65899e+07	0.0362487
5-Oxoavermectin ''1b'' aglycone	568.336	778.8	568.304	8.58453	C33H44O8	C11962	[M]+	BioDeepDB			5.05511e+07	5.43984e+07	1.07611
5-Hydroxymethyluracil	142.035	114.3	142.038	20.4175	C5H6N2O3	C03088	[M]+	BioDeepDB	Diazines	Pyrimidines and pyrimidine derivatives	1.04225e+07	1.11849e+07	1.07314
3-Hydroxyphenylacetic acid	151.04	573	152.047	2.19732	C8H8O3	C05593	[M-H]-	MoNA	Phenols	1-hydroxy-4-unsubstituted benzenoids	1.386e+06	1.47291e+06	1.0627
Triethylamine	101.06	95.1	101.12	2.17035	C6H15N	C14691	[M]+	BioDeepDB	Amines	Tertiary amines	1.18675e+08	1.25627e+08	1.05857
Pyrophosphate	176.936	79	177.943	0.565177	H4P2O7	C00013	[M-H]-	BioDeepDB	Non-metal oxoanionic compounds	Non-metal pyrophosphates	2.11725e+09	4.32164e+07	0.0204116
Mannitol	181.073	47.2	182.079	9.25592	C6H14O6	C00392	[M-H]-	BioDeepDB	Organooxygen compounds	Carbohydrates and carbohydrate conjugates	2.08108e+07	2.19803e+07	1.05619
Pelargonic acid	157.087	688.7	158.131	0.148113	C9H18O2	C01601	[M-H]-	BioDeepDB	Fatty Acyls	Fatty acids and conjugates	2.25888e+06	2.38423e+06	1.05549
L-Iditol	181.071	578.7	182.079	4.5507	C6H14O6	C01507	[M-H]-	BioDeepDB	Organooxygen compounds	Carbohydrates and carbohydrate conjugates	2.04611e+08	5.09046e+07	0.248787
Docosahexaenoic acid	328.199	416.8	328.24	0.432177	C22H32O2	C06429	[M]+	BioDeepDB	Fatty Acyls	Fatty acids and conjugates	1.0689e+06	1.12585e+06	1.05328
Galactitol	181.072	191.8	182.079	1.10453	C6H14O6	C01697	[M-H]-	BioDeepDB	Organooxygen compounds	Carbohydrates and carbohydrate conjugates	6.54738e+07	1.38086e+07	0.210902
Cytidine	242.943	116.2	243.085	1.62102	C9H13N3O5	C00475	[M]-	BioDeepDB			2.7337e+07	2.85841e+07	1.04562
(R)-3-Hydroxybutyric acid	103.04	233.3	104.047	0	C4H8O3	C01089	[M-H]-	BioDeepDB	Hydroxy acids and derivatives	Beta hydroxy acids and derivatives	2.99837e+07	3.13347e+07	1.04506
4-Acetylbutyrate	129.055	92.9	130.063	2.46545	C6H10O3	C02129	[M-H]-	MoNA	Fatty Acyls	Fatty acids and conjugates	2.76278e+06	2.8786e+06	1.04192
11-Dehydrocorticosterone	325.185	835.1	344.199	12.885	C21H28O4	C05490	[M-H2O-H]-	BioDeepDB	Steroids and steroid derivatives	Hydroxysteroids	1.73995e+07	1.37773e+07	0.79182
Niacinamide	123.056	148.6	122.048	3.25056	C6H6N2O	C00153	[M+H]+	BioDeepDB	Pyridines and derivatives	Pyridinecarboxylic acids and derivatives	1.90231e+08	1.97064e+08	1.03592
3-Dehydroshikimate	171.027	103.4	172.037	15.3426	C7H8O5	C02637	[M-H]-	BioDeepDB			9.71503e+07	3.82452e+07	0.39367
Oxoglutaric acid	129.127	785.3	146.022	5.1255	C5H6O5	C00026	[M+H-H2O]+	BioDeepDB	Keto acids and derivatives	Gamma-keto acids and derivatives	1.21652e+07	1.25444e+07	1.03118
O-Acetylcarnitine	238.932	109.9	204.124	4.05175	C9H18NO4	C02571	[M-H]-	BioDeepDB			6.55464e+07	4.53269e+07	0.691524
2',4'-Dihydroxyacetophenone	151.041	677.8	152.047	3.52146	C8H8O3	C03663	[M-H]-	MoNA	Benzene and substituted derivatives	Acetophenones	1.51173e+06	1.5534e+06	1.02756
Phosphoglycolic acid	156.992	632.3	155.982	14.8033	C2H5O6P	C00988	[M+H]+	BioDeepDB	Organic phosphoric acids and derivatives	Phosphate esters	5.44281e+07	5.59098e+07	1.02722
Citramalic acid	129.019	730.1	148.037	3.79788	C5H8O5	C00815	[M-H2O-H]-	MoNA	Fatty Acyls	Fatty acids and conjugates	8.48107e+06	6.9377e+06	0.818022
Succinic acid semialdehyde	101.024	188.1	102.032	0.237566	C4H6O3	C00232	[M-H]-	MetaDNA	Carboxylic acids and derivatives	Carbonyl compounds	5.83257e+07	5.98163e+07	1.02556
2-Iminobutanoate	102.055	558.4	101.048	0.50225	C4H7NO2	C20905	[M+H]+	BioDeepDB			8.31633e+06	8.45582e+06	1.01677
Palustradienal	286.237	625.2	286.23	25.504	C20H30O	C18220	[M]+	MetaDNA	Organic oxides	Carbonyl compounds	276799	278800	1.00723
Butyric acid	88.0762	113.2	88.0524	0.0271649	C4H8O2	C00246	[M]+	BioDeepDB	Fatty Acyls	Fatty acids and conjugates	3.85026e+07	3.87608e+07	1.00671
Inosine	267.074	259.6	268.081	1.40785	C10H12N4O5	C00294	[M-H]-	MoNA	Purine nucleosides		6.63031e+06	2.34727e+06	0.354021
Nootkatone	219.175	600.3	218.167	5.12831	C15H22O	C17914	[M+H]+	mzCloud	Prenol lipids	Sesquiterpenoids	877318	879041	1.00196
beta-D-Fructose 6-phosphate	259.022	78	260.03	1.63693	C6H13O9P	C05345	[M-H]-	mzCloud	Organooxygen compounds	Carbohydrates and carbohydrate conjugates	1.33502e+06	185676	0.139081

## Sheet: E-Eucommia
name	mz	rt	exact_mass	ppm	formula	KEGG	precursor_type	library	class	sub_class	E-空白	E-杜仲	Ratio
Rosmarinic acid	360.236	419.1	360.084	1.13248	C18H16O8	C01850	[M]+	BioDeepDB	Cinnamic acids and derivatives	Hydroxycinnamic acids and derivatives	11167.5	1.25785e+07	1126.35
Gentisic acid	153.022	146.2	154.027	14.2202	C7H6O4	C00628	[M-H]-	BioDeepDB	Benzene and substituted derivatives	Benzoic acids and derivatives	310696	4.33749e+07	139.605
Tyramine	137.082	839.7	137.084	13.1306	C8H11NO	C00483	[M]+	MetaDNA	Benzene and substituted derivatives	1-hydroxy-2-unsubstituted benzenoids	2.01318e+07	1.15007e+07	0.571272
(-)-Carvone	150.103	839.4	150.105	12.6578	C10H14O	C01767	[M]+	MetaDNA	Organic oxides	Carbonyl compounds	1.91676e+07	6.31641e+06	0.329535
Phosphohydroxypyruvic acid	184.987	571	183.977	12.5632	C3H5O7P	C03232	[M+H]+	MetaDNA	Carboxylic acids and derivatives	Alpha-keto acids and derivatives	1.36149e+07	1.22303e+07	0.898309
Thioguanine	166.018	93.8	167.027	9.78209	C5H5N5S	C07648	[M-H]-	mzCloud	Imidazopyrimidines	Purines and purine derivatives	59354.3	6.9637e+06	117.324
13(S)-HpOTrE	311.212	788	310.214	26.255	C18H30O4	C04785	[M+H]+	BioDeepDB			806992	8.77964e+07	108.795
Gamma-Linolenic acid	278.186	410.2	278.225	2.31851	C18H30O2	C06426	[M]+	BioDeepDB	Fatty Acyls	Lineolic acids and derivatives	423083	1.6671e+07	39.4037
Pyrrolidonecarboxylic acid	130.051	356.5	129.043	7.8739	C5H7NO3	C02237	[M+H]+	MetaDNA	Azacyclic compounds	Amino acids, peptides, and analogues	4.71817e+07	8.34434e+06	0.176855
N-Methyltyramine	151.097	838.9	151.1	15.2217	C9H13NO	C02442	[M]+	MetaDNA	Benzene and substituted derivatives	1-hydroxy-2-unsubstituted benzenoids	1.10168e+08	7.87092e+07	0.714449
Beta-Tyrosine	164.067	356	181.074	5.69281	C9H11NO3	C04368	[M+H-H2O]+	MetaDNA	Benzene and substituted derivatives	1-hydroxy-2-unsubstituted benzenoids	4.06032e+07	1.04394e+07	0.257109
(S)-beta-Tyrosine	164.067	387.2	181.074	4.4738	C9H11NO3	C21308	[M+H-H2O]+	MetaDNA			3.91689e+07	1.20671e+07	0.308077
Homogentisic acid	151.036	65.8	168.042	10.8187	C8H8O4	C00544	[M+H-H2O]+	MetaDNA	Benzene and substituted derivatives	1-hydroxy-2-unsubstituted benzenoids	5.09378e+07	2.67621e+07	0.525388
L-Aspartate-semialdehyde	118.047	491.1	117.043	20.1271	C4H7NO3	C00441	[M+H]+	MetaDNA	Carboxylic acids and derivatives	Amines	2.89182e+07	1.77202e+07	0.612769
Itaconic acid	129.019	229.5	130.027	0.589059	C5H6O4	C00490	[M-H]-	MetaDNA	Carboxylic acids and derivatives	Carbonyl compounds	761659	2.67777e+07	35.1571
Palustradienal	286.237	625.2	286.23	25.504	C20H30O	C18220	[M]+	MetaDNA	Organic oxides	Carbonyl compounds	276799	7.73455e+06	27.9428
17a-Estradiol	272.185	408.3	272.178	1.5199	C18H24O2	C02537	[M]+	BioDeepDB	Steroids and steroid derivatives	Estrane steroids	768138	1.46471e+07	19.0683
Fusicocca-2,10(14)-diene	272.258	697.8	272.25	28.2828	C20H32	C18229	[M]+	MetaDNA	Polycyclic hydrocarbons	Branched unsaturated hydrocarbons	2.94566e+07	2.86281e+07	0.971871
Butyric acid	88.0762	113.2	88.0524	0.0271649	C4H8O2	C00246	[M]+	BioDeepDB	Fatty Acyls	Fatty acids and conjugates	3.85026e+07	3.58015e+07	0.929847
Nootkatone	219.175	600.3	218.167	5.12831	C15H22O	C17914	[M+H]+	mzCloud	Prenol lipids	Sesquiterpenoids	877318	1.66077e+07	18.9301
Isovitexin	432.237	769.6	432.106	5.11459	C21H20O10	C01714	[M]+	BioDeepDB			7.22776e+06	1.36066e+08	18.8254
5-Valerolactone	101.061	240.6	100.052	3.83929	C5H8O2	C02240	[M+H]+	BioDeepDB			4.23193e+07	3.02132e+07	0.713935
Triethylamine	101.06	95.1	101.12	2.17035	C6H15N	C14691	[M]+	BioDeepDB	Amines	Tertiary amines	1.18675e+08	8.35272e+07	0.703829
1-Aminocyclopropanecarboxylic acid	101.071	592.1	101.048	0.722122	C4H7NO2	C01234	[M]+	BioDeepDB	Carboxylic acids and derivatives	Amino acids, peptides, and analogues	5.83399e+06	5.20205e+06	0.891679
Isovaleric acid	102.034	413.4	102.068	0.041514	C5H10O2	C08262	[M]+	BioDeepDB	Fatty Acyls	Fatty acids and conjugates	5.26227e+08	4.56922e+08	0.868299
2-Ketobutyric acid	102.128	464.2	102.032	2.99607	C4H6O3	C00109	[M]+	BioDeepDB	Keto acids and derivatives	Short-chain keto acids and derivatives	1.72986e+08	3.58896e+07	0.207472
Cadaverine	102.055	432.6	102.116	2.12227	C5H14N2	C01672	[M]+	BioDeepDB	Organonitrogen compounds	Amines	1.43393e+07	1.25721e+07	0.876757
4-Hydroxystyrene	121.029	792	120.058	7.27085	C8H8O	C05627	[M+H]+	BioDeepDB	Benzene and substituted derivatives	Styrenes	1.06315e+07	6.30445e+06	0.592999
Dimethylglycine	104.107	88.2	103.063	17.1466	C4H9NO2	C01026	[M+H]+	BioDeepDB	Carboxylic acids and derivatives	Amino acids, peptides, and analogues	1.84318e+08	1.16885e+08	0.634152
Hydroquinone	111.023	117.7	110.037	22.9432	C6H6O2	C00530	[M+H]+	BioDeepDB	Phenols	Benzenediols	1.00728e+07	5.92032e+06	0.587752
Heptanoic acid	130.966	139	130.099	1.97954	C7H14O2	C17714	[M+H]+	BioDeepDB	Fatty Acyls	Fatty acids and conjugates	3.82696e+08	3.28195e+08	0.857587
Creatine	130.967	279.9	131.07	0.454665	C4H9N3O2	C00300	[M]+	BioDeepDB	Carboxylic acids and derivatives	Amino acids, peptides, and analogues	3.19384e+07	1.09025e+07	0.34136
2-Heptanone	114.091	368.5	114.105	2.14115	C7H14O	C08380	[M]+	BioDeepDB	Organooxygen compounds	Carbonyl compounds	9.43661e+07	8.69025e+07	0.920909
myo-Inositol	161.046	88.1	180.063	4.2845	C6H12O6	C00137	[M-H2O-H]-	BioDeepDB	Organooxygen compounds	Alcohols and polyols	1.22574e+07	2.21914e+08	18.1046
L-Valine	118.087	108.3	117.079	5.28424	C5H11NO2	C00183	[M+H]+	MoNA	Carboxylic acids and derivatives	Amino acids, peptides, and analogues	4.0497e+07	2.37333e+07	0.586052
Adenine	136.061	32.3	135.054	5.70332	C5H5N5	C00147	[M+H]+	BioDeepDB	Imidazopyrimidines	Purines and purine derivatives	1.28292e+08	9.41713e+07	0.734039
Ergocalciferol	397.341	819.6	396.339	4.86855	C28H44O	C05441	[M+H]+	BioDeepDB	Steroids and steroid derivatives	Vitamin D and derivatives	914954	1.60599e+07	17.5527
Sodium deoxycholate	415.21	769.6	414.275	0.670672	C24H39O4. Na	C11171	[M+H]+	BioDeepDB			1.65824e+07	2.82563e+08	17.0399
Salicylic acid	139.112	140.8	138.032	4.73181	C7H6O3	C00805	[M+H]+	BioDeepDB	Benzene and substituted derivatives	Benzoic acids and derivatives	2.33592e+07	2.25187e+07	0.964017
Tyrosol	139.075	103.2	138.068	4.43922	C8H10O2	C06044	[M+H]+	BioDeepDB	Phenols	Tyrosols and derivatives	6.54509e+07	5.98696e+07	0.914725
(S)-1-Phenylethanol	122.072	832.4	122.073	13.9263	C8H10O	C11348	[M]+	BioDeepDB			3.86673e+07	2.90809e+07	0.752081
Nicotinic acid	124.04	145	123.032	4.83715	C6H5NO2	C00253	[M+H]+	BioDeepDB	Pyridines and derivatives	Pyridinecarboxylic acids and derivatives	9.35784e+07	2.69372e+07	0.287857
Ciliatine	125.986	218.9	125.024	3.38521	C2H8NO3P	C03557	[M+H]+	BioDeepDB	Organic phosphonic acids and derivatives	Organic phosphonic acids	1.28512e+08	9.1821e+07	0.714494
2-Phenylethanol	105.07	454.5	122.073	0.951744	C8H10O	C05853	[M+H-H2O]+	BioDeepDB	Benzene and substituted derivatives		446116	6.85443e+06	15.3647
Pyroglutamic acid	129.055	163.4	129.043	4.0469	C5H7NO3	C01879	[M]+	BioDeepDB	Carboxylic acids and derivatives	Amino acids, peptides, and analogues	1.19477e+07	1.13372e+07	0.948897
(2'E,4'Z,8E)-Colneleic acid	295.22	764.7	294.219	8.85174	C18H30O3	C19827	[M+H]+	BioDeepDB	Fatty Acyls	Fatty acids and conjugates	1.70516e+06	2.30468e+07	13.5159
cis-4-Hydroxy-L-proline	130.966	44.2	131.058	0.700174	C5H9NO3	C01015	[M]+	BioDeepDB			3.11129e+07	8.22571e+06	0.264382
O-Phosphoethanolamine	141.959	67.7	141.019	1.01795	C2H8NO4P	C00346	[M+H]+	BioDeepDB	Organic phosphoric acids and derivatives	Phosphate esters	3.23713e+08	1.13258e+08	0.349872
Capsidiol	219.174	629.3	236.178	2.28129	C15H24O2	C09627	[M+H-H2O]+	BioDeepDB	Prenol lipids	Sesquiterpenoids	954359	1.23952e+07	12.988
Linoleic acid	280.263	812.6	280.24	2.04165	C18H32O2	C01595	[M]+	BioDeepDB	Fatty Acyls	Lineolic acids and derivatives	6.39846e+06	8.17327e+07	12.7738
Uracil	111.02	195.6	112.027	1.11692	C4H4N2O2	C00106	[M-H]-	BioDeepDB	Diazines	Pyrimidines and pyrimidine derivatives	2.50465e+06	3.05548e+07	12.1992
L-Methionine	148.976	328.9	149.051	7.08809	C5H11NO2S	C00073	[M]+	BioDeepDB	Carboxylic acids and derivatives	Amino acids, peptides, and analogues	5.41777e+07	4.01167e+07	0.740465
AMP	348.069	144.4	347.063	3.09134	C10H14N5O7P	C00020	[M+H]+	BioDeepDB	Purine nucleotides	Purine ribonucleotides	1.14413e+06	1.33037e+07	11.6278
D-Ribose	151.035	648.1	150.053	2.98856	C5H10O5	C00121	[M+H]+	BioDeepDB	Organooxygen compounds	Carbohydrates and carbohydrate conjugates	2.47541e+08	2.20628e+07	0.0891278
Corticosterone	346.331	725.8	346.214	0.923887	C21H30O4	C02140	[M]+	BioDeepDB	Steroids and steroid derivatives	Hydroxysteroids	4.87886e+06	5.66826e+07	11.618
Cyclic GMP	346.331	757.6	345.047	1.60505	C10H12N5O7P	C00942	[M+H]+	BioDeepDB	Purine nucleotides	Cyclic purine nucleotides	1.34149e+07	1.48014e+08	11.0335
Mandelic acid	153.127	167.6	152.047	1.71851	C8H8O3	C01984	[M+H]+	BioDeepDB	Benzene and substituted derivatives		3.09357e+06	2.77923e+06	0.898392
2,3-Butanediol	155.106	98.3	154.012	1.94944	C4H10O2S2	C00265	[M+H]+	BioDeepDB	Organooxygen compounds	Alcohols and polyols	5.51174e+07	3.79193e+07	0.687975
Quinate	191.056	81	192.063	0.921194	C7H12O6	C00296	[M-H]-	BioDeepDB			2.11682e+06	2.3242e+07	10.9797
L-Arginine	175.119	86.5	174.112	0	C6H14N4O2	C00062	[M+H]+	BioDeepDB	Carboxylic acids and derivatives	Amino acids, peptides, and analogues	2.33967e+07	1.39654e+07	0.596896
Thymidine	242.177	813.2	242.09	3.29886	C10H14N2O5	C00214	[M]-	BioDeepDB	Pyrimidine nucleosides	Pyrimidine 2'-deoxyribonucleosides	2.11934e+06	1.99714e+07	9.4234
4-Pyridoxic acid	182.983	248	183.053	10.1558	C8H9NO4	C00847	[M]+	BioDeepDB	Pyridines and derivatives	Pyridinecarboxylic acids and derivatives	2.01577e+08	3.10921e+07	0.154245
Desaminotyrosine	167.01	398.4	166.063	15.2152	C9H10O3	C01744	[M+H]+	BioDeepDB	Phenylpropanoic acids		2.29179e+08	2.18e+08	0.951221
Phosphoserine	185.023	640.3	185.009	0.207659	C3H8NO6P	C01005	[M]+	BioDeepDB	Carboxylic acids and derivatives	Amino acids, peptides, and analogues	2.73701e+08	5.7854e+07	0.211377
3-Ketosphingosine	280.263	800.7	297.267	14.3936	C18H35NO2	C06121	[M+H-H2O]+	BioDeepDB			451605	4.21847e+06	9.34107
13S-hydroxyoctadecadienoic acid	295.227	820.2	296.235	2.11363	C18H32O3	C14762	[M-H]-	BioDeepDB	Fatty Acyls	Lineolic acids and derivatives	3.40544e+06	2.89661e+07	8.50585
D-Glucose	179.056	478.1	180.063	0.0675989	C6H12O6	C00031	[M-H]-	MoNA	Organooxygen compounds	Carbohydrates and carbohydrate conjugates	5.34917e+06	4.54142e+07	8.48996
Putrescine	89.5072	659.8	88.1	0.316948	C4H12N2	C00134	[M+H]+	BioDeepDB			4.54513e+06	3.67759e+07	8.09128
2',4'-Dihydroxyacetophenone	151.041	677.8	152.047	3.52146	C8H8O3	C03663	[M-H]-	MoNA	Benzene and substituted derivatives	Acetophenones	1.51173e+06	1.20392e+07	7.96388
Adipic acid	145.05	717.8	146.058	0.689415	C6H10O4	C06104	[M-H]-	BioDeepDB	Fatty Acyls	Fatty acids and conjugates	1.17703e+06	9.22808e+06	7.84016
Homovanillic acid	182.984	123	182.058	5.69786	C9H10O4	C05582	[M+H]+	BioDeepDB	Phenols	Methoxyphenols	2.98605e+08	9.18811e+07	0.307701
Epinephrine	182.987	397.5	183.089	7.1722	C9H13NO3	C00788	[M]+	BioDeepDB	Phenols	Benzenediols	6.26358e+07	1.65908e+07	0.264877
1-Naphthylamine	123.902	637.4	143.073	7.87828	C10H9N	C14790	[M-H2O-H]-	BioDeepDB			1.85294e+06	1.38482e+07	7.4736
4,5-Dihydroorotic acid	158.154	114	158.033	2.95724	C5H6N2O4	C00337	[M]+	BioDeepDB	Carboxylic acids and derivatives	Amino acids, peptides, and analogues	2.96903e+06	2.16562e+07	7.29403
Pelargonic acid	157.087	688.7	158.131	0.148113	C9H18O2	C01601	[M-H]-	BioDeepDB	Fatty Acyls	Fatty acids and conjugates	2.25888e+06	1.64501e+07	7.28242
Isobutyric acid	88.0764	289.9	88.0524	2.50346	C4H8O2	C02632	[M]+	BioDeepDB	Carboxylic acids and derivatives	Carboxylic acids	1.17072e+07	8.42402e+07	7.19558
Methylmalonic acid	117.019	784.2	118.027	0.649465	C4H6O4	C02170	[M-H]-	BioDeepDB	Carboxylic acids and derivatives	Dicarboxylic acids and derivatives	1.38541e+06	9.88662e+06	7.13624
D-Xylose	149.994	812.2	150.053	8.39793	C5H10O5	C00181	[M]-	BioDeepDB	Organooxygen compounds	Carbohydrates and carbohydrate conjugates	2.97615e+06	2.06102e+07	6.92511
Adenosine	268.227	606.6	267.097	24.4684	C10H13N5O4	C00212	[M+H]+	BioDeepDB	Purine nucleosides		1.11678e+07	9.32832e+06	0.835283
Palmitoleic acid	255.234	740.7	254.225	8.32178	C16H30O2	C08362	[M+H]+	BioDeepDB	Fatty Acyls	Fatty acids and conjugates	1.49469e+07	5.08907e+06	0.340478
Sorbitol	181.072	145.2	182.079	2.07652	C6H14O6	C00794	[M-H]-	BioDeepDB	Organooxygen compounds	Carbohydrates and carbohydrate conjugates	1.1133e+07	7.58462e+07	6.81277
(R)-3-Hydroxybutyric acid	103.04	233.3	104.047	0	C4H8O3	C01089	[M-H]-	BioDeepDB	Hydroxy acids and derivatives	Beta hydroxy acids and derivatives	2.99837e+07	2.031e+08	6.77367
L-Glutamic acid	146.046	79	147.053	0.849049	C5H9NO4	C00025	[M-H]-	BioDeepDB	Carboxylic acids and derivatives	Amino acids, peptides, and analogues	2.3432e+07	1.5669e+08	6.68703
Azelaic acid	187.097	577	188.105	0.662756	C9H16O4	C08261	[M-H]-	BioDeepDB	Fatty Acyls	Fatty acids and conjugates	4.01209e+06	2.62092e+07	6.53256
Neocnidilide	177.127	566.5	194.131	22.7746	C12H18O2	C17002	[M+H-H2O]+	BioDeepDB	Lactones	Gamma butyrolactones	1.15664e+06	7.3989e+06	6.39686
Guanidinosuccinic acid	174.954	170.5	175.059	6.79156	C5H9N3O4	C03139	[M]-	BioDeepDB	Carboxylic acids and derivatives	Amino acids, peptides, and analogues	8.43222e+07	5.37154e+08	6.37026
4-Hydroxyphenylacetaldehyde	136.062	143.8	136.052	1.70234	C8H8O2	C03765	[M]+	BioDeepDB	Benzene and substituted derivatives	Phenylacetaldehydes	2.34209e+06	1.44285e+07	6.16051
Stearic acid	284.267	808.6	284.272	14.7748	C18H36O2	C01530	[M]-	BioDeepDB	Fatty Acyls	Fatty acids and conjugates	6.27505e+06	3.83787e+07	6.11607
2,3-Dihydroxy-3-methylbutanoate	115.04	671.6	134.058	4.25941	C5H10O4	C04039	[M-H2O-H]-	MetaDNA	Carboxylic acids and derivatives	Alcohols and polyols	3.28716e+06	1.96478e+07	5.97713
Perillyl alcohol	153.091	566.1	152.12	0.243816	C10H16O	C02452	[M+H]+	BioDeepDB	Prenol lipids	Monoterpenoids	7.14174e+06	4.22757e+07	5.91952
L-2,4-diaminobutyric acid	119.085	640.7	118.074	29.5923	C4H10N2O2	C03283	[M+H]+	BioDeepDB	Carboxylic acids and derivatives	Amino acids, peptides, and analogues	1.74016e+07	1.02167e+08	5.87113
3-Hydroxyphenylacetic acid	151.04	573	152.047	2.19732	C8H8O3	C05593	[M-H]-	MoNA	Phenols	1-hydroxy-4-unsubstituted benzenoids	1.386e+06	8.05232e+06	5.80974
Suberic acid	173.082	410.2	174.089	1.87195	C8H14O4	C08278	[M-H]-	BioDeepDB	Fatty Acyls	Fatty acids and conjugates	1.05947e+06	5.90331e+06	5.57193
Cholesterol	369.353	785.3	386.355	3.24892	C27H46O	C00187	[M+H-H2O]+	BioDeepDB	Steroids and steroid derivatives	Cholestane steroids	1.74968e+07	3.68971e+06	0.210879
Lithocholic acid	376.312	759.8	376.298	0.331302	C24H40O3	C03990	[M]+	BioDeepDB	Lipids and lipid-like molecules	Steroids and steroid derivatives	3.35201e+07	3.17512e+07	0.947229
Mannitol	181.073	47.2	182.079	9.25592	C6H14O6	C00392	[M-H]-	BioDeepDB	Organooxygen compounds	Carbohydrates and carbohydrate conjugates	2.08108e+07	1.15127e+08	5.5321
S-Hexyl-glutathione	391.288	824.3	391.178	10.8973	C16H29N3O6S	C02886	[M]+	BioDeepDB			5.82135e+07	2.53146e+07	0.434859
3,4-Dihydroxyphenylglycol	171.065	444.6	170.058	1.02885	C8H10O4	C05576	[M+H]+	BioDeepDB	Phenols	Benzenediols	1.92826e+06	1.04952e+07	5.44282
S-Adenosylmethionine	398.24	763	398.137	2.31303	C15H22N6O5S	C00019	[M]+	BioDeepDB			2.37973e+07	1.5878e+07	0.667217
Triacetate lactone	127.039	187.8	126.032	0.000774533	C6H6O3	C02752	[M+H]+	BioDeepDB			2.3156e+07	1.25111e+08	5.40293
Acetoacetic acid	102.034	289.9	102.032	22.5415	C4H6O3	C00164	[M]+	BioDeepDB	Keto acids and derivatives	Short-chain keto acids and derivatives	4.29231e+08	3.88172e+08	0.904343
Taurine	124.007	88.4	125.015	0.612866	C2H7NO3S	C00245	[M-H]-	BioDeepDB	Organic sulfonic acids and derivatives	Organosulfonic acids and derivatives	2.37741e+06	1.25707e+07	5.28757
Docosahexaenoic acid	328.199	416.8	328.24	0.432177	C22H32O2	C06429	[M]+	BioDeepDB	Fatty Acyls	Fatty acids and conjugates	1.0689e+06	5.60576e+06	5.24444
Epsilon-caprolactam	114.091	777.4	113.084	0	C6H11NO	C06593	[M+H]+	BioDeepDB	Lactams	Caprolactams	2.86061e+07	1.28883e+07	0.450544
Niacinamide	123.056	148.6	122.048	3.25056	C6H6N2O	C00153	[M+H]+	BioDeepDB	Pyridines and derivatives	Pyridinecarboxylic acids and derivatives	1.90231e+08	1.76654e+08	0.928631
Isonicotinic acid	124.039	409.4	123.032	0.61271	C6H5NO2	C07446	[M+H]+	BioDeepDB	Pyridines and derivatives	Pyridinecarboxylic acids and derivatives	9.05132e+06	4.96213e+06	0.548221
3-Methylxanthine	165.04	81	166.049	4.24225	C6H6N4O2	C16357	[M-H]-	BioDeepDB	Imidazopyrimidines	Purines and purine derivatives	5.82481e+06	3.02466e+07	5.19272
9(S)-HPODE	295.216	791.8	312.23	21.5634	C18H32O4	C14827	[M+H-H2O]+	MetaDNA	Carboxylic acids and derivatives	Alkyl hydroperoxides	1.5912e+07	8.10905e+07	5.09618
L-Carnitine	162.112	92.3	161.105	0.468811	C7H15NO3	C00318	[M+H]+	BioDeepDB	Organonitrogen compounds	Quaternary ammonium salts	1.71042e+08	2.09771e+07	0.122643
3,4-Dimethoxybenzaldehyde	167.07	792	166.063	2.84911	C9H10O3	C02201	[M+H]+	BioDeepDB	Benzene and substituted derivatives	Methoxybenzenes	1.86253e+08	1.05685e+08	0.567429
Sphingosine	282.279	781.8	299.282	12.5196	C18H37NO2	C00319	[M+H-H2O]+	BioDeepDB	Organonitrogen compounds	Amines	3.71442e+07	1.8727e+08	5.04171
Indolelactic acid	188.07	364.6	205.074	20.9177	C11H11NO3	C02043	[M+H-H2O]+	BioDeepDB	Indoles and derivatives	Indolyl carboxylic acids and derivatives	1.50187e+07	1.88147e+06	0.125275
Nonadecanoic acid	297.244	787.8	298.287	2.59349	C19H38O2	C16535	[M-H]-	BioDeepDB	Fatty Acyls	Fatty acids and conjugates	1.5471e+07	7.36941e+07	4.76338
L-Tryptophan	205.097	364.6	204.09	0.858131	C11H12N2O2	C00078	[M+H]+	BioDeepDB	Indoles and derivatives	Indolyl carboxylic acids and derivatives	2.19228e+07	3.2432e+06	0.147938
Hydroxykynurenine	225.029	422.9	224.08	2.19067	C10H12N2O4	C02794	[M+H]+	BioDeepDB	Organooxygen compounds	Carbonyl compounds	8.76806e+06	4.11255e+07	4.69038
16-Hydroxy hexadecanoic acid	255.232	760.1	272.235	15.8052	C16H32O3	C18218	[M+H-H2O]+	BioDeepDB	Fatty Acyls	Fatty acids and conjugates	1.48846e+07	4.95642e+06	0.33299
Exemestane	279.162	623	296.178	29.9683	C20H24O2	C08162	[M+H-H2O]+	BioDeepDB	Steroids and steroid derivatives	Androstane steroids	4.07233e+07	1.07834e+07	0.264796
Alpha-dimorphecolic acid	279.232	819.6	296.235	2.14875	C18H32O3	C14767	[M+H-H2O]+	BioDeepDB	Fatty Acyls	Lineolic acids and derivatives	1.71135e+07	1.09111e+07	0.637574
Succinic acid	117.019	135.5	118.027	0.649465	C4H6O4	C00042	[M-H]-	BioDeepDB	Carboxylic acids and derivatives	Dicarboxylic acids and derivatives	2.06379e+06	9.564e+06	4.63418
Dodecanoic acid	199.986	613.2	200.178	4.41023	C12H24O2	C02679	[M]+	BioDeepDB	Fatty Acyls	Fatty acids and conjugates	9.2733e+06	4.29213e+07	4.62848
D-Fructose	179.056	233.6	180.063	0	C6H12O6	C00095	[M-H]-	BioDeepDB	Organooxygen compounds	Carbohydrates and carbohydrate conjugates	2.36934e+06	1.09499e+07	4.6215
2-Pyrrolidinone	100.076	580	99.0684	1.49491	C5H9NO	C11118	[M+H]+	BioDeepDB	Pyrrolidines	Pyrrolidones	2.98286e+06	1.37299e+07	4.60294
L-Tyrosine	164.066	603.8	181.074	4.05935	C9H11NO3	C00082	[M+H-H2O]+	MoNA	Carboxylic acids and derivatives	Amino acids, peptides, and analogues	1.51015e+08	2.33579e+07	0.154673
Fomepizole	83.0613	568.1	82.0531	11.1243	C4H6N2	C07837	[M+H]+	MoNA	Azoles	Pyrazoles	1.57612e+08	2.357e+07	0.149545
Betonicine	142.086	326.2	159.089	27.6875	C7H13NO3	C08269	[M+H-H2O]+	MoNA	Carboxylic acids and derivatives	Amino acids, peptides, and analogues	1.80244e+07	7.02262e+06	0.389617
(S)-2-Phenyloxirane	121.064	416.3	120.058	2.27977	C8H8O	C20782	[M+H]+	MetaDNA			6.09521e+06	2.78134e+07	4.56316
D-Galactose	179.056	587.1	180.063	0.424448	C6H12O6	C00124	[M-H]-	mzCloud	Endogenous Metabolites		3.18462e+06	1.40764e+07	4.4201
Guanine	152.056	104.1	151.049	1.15746	C5H5N5O	C00242	[M+H]+	MoNA	Imidazopyrimidines	Purines and purine derivatives	1.37111e+06	5.89898e+06	4.30235
Aminocaproic acid	132.103	281.7	131.095	2.15559	C6H13NO2	C02378	[M+H]+	BioDeepDB	Fatty Acyls	Fatty acids and conjugates	1.6119e+07	1.45521e+07	0.902791
5-(2-Hydroxyethyl)-4-methylthiazole	143.04	445.3	143.041	0.938652	C6H9NOS	C04294	[M]+	BioDeepDB	Azoles	Thiazoles	3.5567e+07	9.77829e+06	0.274926
(+)-Camphor	152.118	839.1	152.12	12.4903	C10H16O	C00808	[M]+	BioDeepDB			1.70099e+07	1.12188e+07	0.659543
L-Gulose	179.056	290.3	180.063	0	C6H12O6	C15923	[M-H]-	BioDeepDB	Organooxygen compounds	Carbohydrates and carbohydrate conjugates	2.67266e+06	1.14799e+07	4.2953
4-Acetylbutyrate	129.055	92.9	130.063	2.46545	C6H10O3	C02129	[M-H]-	MoNA	Fatty Acyls	Fatty acids and conjugates	2.76278e+06	1.17472e+07	4.25196
Pipecolic acid	129.066	95.9	129.079	1.91259	C6H11NO2	C00408	[M]+	BioDeepDB	Carboxylic acids and derivatives	Amino acids, peptides, and analogues	5.72858e+06	2.39866e+07	4.18717
Styrene Oxide	121.064	465.5	120.058	3.10578	C8H8O	C02083	[M+H]+	MetaDNA	Benzene and substituted derivatives	Ethers	6.67737e+06	2.70803e+07	4.05553
Diisobutyl phthalate	279.162	282.6	278.152	9.75778	C16H22O4	C15205	[M+H]+	mzCloud	Benzene and substituted derivatives	Benzoic acids and derivatives	5.9899e+06	2.31741e+07	3.86886
12-Keto-tetrahydro-leukotriene B4	336.326	808.2	336.23	3.52195	C20H32O4	C02165	[M]+	BioDeepDB	Fatty Acyls	Eicosanoids	1.17416e+07	4.37024e+07	3.722
Pimelic acid	159.969	123	160.074	0.821845	C7H12O4	C02656	[M]+	BioDeepDB	Fatty Acyls	Fatty acids and conjugates	2.25795e+07	8.13071e+07	3.60092
Purine	120.045	396.9	120.044	0.454068	C5H4N4	C15587	[M]+	BioDeepDB	Imidazopyrimidines	Purines and purine derivatives	1.25717e+07	5.52235e+06	0.43927
L-Lactic acid	89.0244	265.2	90.0317	0.269589	C3H6O3	C00186	[M-H]-	BioDeepDB	Hydroxy acids and derivatives	Alpha hydroxy acids and derivatives	4.76134e+08	1.71426e+09	3.60037
1,2,3-Trihydroxybenzene	127.039	602.7	126.032	2.17257	C6H6O3	C01108	[M+H]+	BioDeepDB	Benzene and substituted derivatives	Phenols and derivatives	3.08123e+07	5.47245e+06	0.177606
L-Isoleucine	132.102	222.4	131.095	1.71711	C6H13NO2	C00407	[M+H]+	BioDeepDB	Carboxylic acids and derivatives	Amino acids, peptides, and analogues	3.36861e+08	7.74913e+07	0.230039
3-(2-Hydroxyphenyl)propanoic acid	146.966	494.3	166.063	6.72539	C9H10O3	C01198	[M-H2O-H]-	BioDeepDB	Phenylpropanoic acids		3.62171e+07	1.25618e+08	3.46847
Acetylphosphate	139.988	678.1	139.988	4.25281	C2H5O5P	C00227	[M]+	BioDeepDB	Organic phosphoric acids and derivatives	Phosphate esters	2.87894e+07	2.68541e+07	0.932776
Phosphoglycolic acid	156.992	632.3	155.982	14.8033	C2H5O6P	C00988	[M+H]+	BioDeepDB	Organic phosphoric acids and derivatives	Phosphate esters	5.44281e+07	4.43965e+07	0.81569
Orotic acid	157.029	637.7	156.017	2.17885	C5H4N2O4	C00295	[M+H]+	BioDeepDB	Diazines	Pyrimidines and pyrimidine derivatives	1.61375e+08	1.0181e+08	0.630891
L-Methionine S-oxide	166.053	92.6	165.046	0.0603043	C5H11NO3S	C02989	[M+H]+	BioDeepDB			1.03774e+07	898419	0.0865744
(6Z)-Octadecenoic acid	283.263	248.6	282.256	0.790784	C18H34O2	C08363	[M+H]+	MetaDNA	Carboxylic acids and derivatives	Carbonyl compounds	9.41451e+06	3.20528e+07	3.40461
(R)-2-O-Sulfolactate	169.977	326.6	169.988	2.18266	C3H6O6S	C17205	[M]+	BioDeepDB			1.27346e+07	1.07501e+07	0.844168
Porphobilinogen	226.18	814.9	226.095	1.24218	C10H14N2O4	C00931	[M]+	BioDeepDB	Organonitrogen compounds	Amines	8.65063e+07	2.93963e+08	3.39818
Pantothenic acid	220.118	326.8	219.111	0.220991	C9H17NO5	C00864	[M+H]+	MoNA	Alcohols and polyols	Polyols	3.62378e+06	1.16061e+07	3.20276
Se-Methylselenocysteine	182.984	165.9	182.98	8.54695	C4H9NO2Se	C05689	[M]+	BioDeepDB	Carboxylic acids and derivatives	Amino acids, peptides, and analogues	1.53488e+08	6.64031e+07	0.432626
N-Acetyl-L-aspartic acid	174.041	77.5	175.048	0.137899	C6H9NO5	C01042	[M-H]-	BioDeepDB	Carboxylic acids and derivatives	Amino acids, peptides, and analogues	6.65585e+06	2.10873e+07	3.16824
Spermidine	143.916	292.7	145.158	8.29365	C7H19N3	C00315	[M-H]-	BioDeepDB	Organonitrogen compounds	Amines	5.68202e+06	1.79745e+07	3.16339
2-Hydroxy-2-ethylsuccinic acid	145.049	73.7	162.053	27.812	C6H10O5	C02488	[M+H-H2O]+	MetaDNA	Carboxylic acids and derivatives	Alcohols and polyols	1.7174e+07	5.42535e+07	3.15906
all-trans-Retinoic acid	299.258	828.2	300.209	3.74119	C20H28O2	C00777	[M-H]-	BioDeepDB	Prenol lipids	Retinoids	8.81898e+06	2.68263e+07	3.04188
5-Oxoavermectin ''1b'' aglycone	568.336	778.8	568.304	8.58453	C33H44O8	C11962	[M]+	BioDeepDB			5.05511e+07	4.38276e+07	0.866995
Ketoleucine	129.056	113.4	130.063	0.960826	C6H10O3	C00233	[M-H]-	BioDeepDB	Keto acids and derivatives	Short-chain keto acids and derivatives	3.09162e+06	9.29398e+06	3.00618
Succinic acid semialdehyde	101.024	188.1	102.032	0.237566	C4H6O3	C00232	[M-H]-	MetaDNA	Carboxylic acids and derivatives	Carbonyl compounds	5.83257e+07	4.08673e+07	0.700674
L-Sorbose	179.055	777.7	180.063	4.60191	C6H12O6	C00247	[M-H]-	MetaDNA	Organooxygen compounds	Alcohols and polyols	3.31838e+07	7.41088e+06	0.223328
Erucic acid	338.341	800.1	338.318	0.207748	C22H42O2	C08316	[M]+	BioDeepDB	Fatty Acyls	Fatty acids and conjugates	5.33999e+08	1.39268e+09	2.60802
L-Glutamine	147.076	89.3	146.069	0.516739	C5H10N2O3	C00064	[M+H]+	BioDeepDB	Carboxylic acids and derivatives	Amino acids, peptides, and analogues	5.42023e+06	1.3938e+07	2.57148
p-Hydroxyphenylacetic acid	153.091	215.5	152.047	1.05903	C8H8O3	C00642	[M+H]+	BioDeepDB	Phenols	1-hydroxy-2-unsubstituted benzenoids	3.73813e+06	9.59511e+06	2.56682
10E,12Z-Octadecadienoic acid	281.246	791.4	280.24	5.33341	C18H32O2	C04056	[M+H]+	BioDeepDB	Fatty Acyls	Lineolic acids and derivatives	2.69251e+07	6.42465e+07	2.38612
Deoxyinosine	233.155	829.6	252.086	0.9374	C10H12N4O4	C05512	[M-H2O-H]-	BioDeepDB	Purine nucleosides	Purine 2'-deoxyribonucleosides	1.03626e+07	2.44847e+07	2.3628
Phenyl acetate	134.894	87.5	136.052	5.96551	C8H8O2	C00548	[M-H]-	BioDeepDB			1.07725e+08	2.54226e+08	2.35994
Pyruvic acid	87.0088	144.4	88.016	0.873475	C3H4O3	C00022	[M-H]-	BioDeepDB	Keto acids and derivatives	Alpha-keto acids and derivatives	1.06664e+08	5.51262e+06	0.0516819
Maleic acid	115.04	110.4	116.011	9.13703	C4H4O4	C01384	[M-H]-	BioDeepDB			1.28691e+07	2.97673e+07	2.31308
Dimethyl sulfone	92.9281	85.3	94.0089	13.4581	C2H6O2S	C11142	[M-H]-	BioDeepDB	Sulfonyls	Sulfones	3.39155e+08	1.73163e+07	0.0510572
11-Dehydrocorticosterone	325.185	835.1	344.199	12.885	C21H28O4	C05490	[M-H2O-H]-	BioDeepDB	Steroids and steroid derivatives	Hydroxysteroids	1.73995e+07	3.96429e+07	2.27839
Ethylmethylacetic acid	101.024	490.4	102.068	10.8868	C5H10O2	C18319	[M-H]-	BioDeepDB	Fatty Acyls	Fatty acids and conjugates	1.14217e+08	4.29545e+07	0.376079
Betaine aldehyde	102.091	660.9	102.092	0.583555	C5H12NO	C00576	[M]+	MoNA	Organonitrogen compounds	Quaternary ammonium salts	2.10289e+07	4.69581e+07	2.23303
L-Ribulose	131.035	261.8	150.053	5.26576	C5H10O5	C00310	[M-H2O-H]-	BioDeepDB	Organooxygen compounds	Carbohydrates and carbohydrate conjugates	7.56984e+06	1.66862e+07	2.2043
Creatinine	113.017	104.6	113.059	10.3725	C4H7N3O	C00791	[M]-	BioDeepDB	Carboxylic acids and derivatives	Amino acids, peptides, and analogues	3.04363e+09	2.91031e+07	0.00956197
Oxalacetic acid	112.986	380.6	132.006	10.3766	C4H4O5	C00036	[M-H2O-H]-	BioDeepDB	Keto acids and derivatives	Short-chain keto acids and derivatives	4.65994e+07	1.83196e+07	0.39313
Dihydrouracil	112.984	204.6	114.043	0.36356	C4H6N2O2	C00429	[M-H]-	BioDeepDB	Diazines	Pyrimidines and pyrimidine derivatives	1.14484e+08	2.50505e+08	2.18812
Adenosine 5'-phosphate disodium	391.284	818	391.027	1.2198	C10H12N5O7P. 2Na	NULL	[M]+	BioDeepDB			5.63845e+07	1.23351e+08	2.18768
Dibutyl phthalate	279.156	751.6	278.152	9.2278	C16H22O4	C14214	[M+H]+	MoNA	Benzene and substituted derivatives	Benzoic acids and derivatives	6.03281e+06	1.30643e+07	2.16554
Undecanoic acid	186.957	391.5	186.162	4.5091	C11H22O2	C17715	[M+H]+	BioDeepDB	Fatty Acyls	Fatty acids and conjugates	1.18162e+07	2.52277e+07	2.135
3-Methyl-2-oxovaleric acid	113.06	179.3	130.063	1.23466	C6H10O3	C03465	[M+H-H2O]+	BioDeepDB	Keto acids and derivatives	Short-chain keto acids and derivatives	2.75827e+07	5.84673e+07	2.11971
Allose	181.015	729.7	180.063	3.74098	C6H12O6	C01487	[M+H]+	BioDeepDB	Organooxygen compounds	Carbohydrates and carbohydrate conjugates	4.76989e+07	9.91177e+07	2.07799
Fructose-1P	161.046	546.2	180.063	3.04262	C6H12O6	C10906	[M-H2O-H]-	BioDeepDB	Carbohydrates and carbohydrate conjugates	Monosaccharides	4.40882e+07	8.77332e+07	1.98995
3-Methylthiopropionic acid	119.035	84.1	120.025	28.2072	C4H8O2S	C08276	[M-H]-	BioDeepDB	Fatty Acyls	Fatty acids and conjugates	1.98278e+07	1.08977e+07	0.549615
Phenylacetaldehyde	119.947	124.4	120.058	11.7153	C8H8O	C00601	[M]-	BioDeepDB	Benzene and substituted derivatives	Phenylacetaldehydes	1.49919e+07	1.2459e+07	0.831045
Phenylethylamine	121.029	67.7	121.089	7.69692	C8H11N	C05332	[M]-	BioDeepDB	Benzene and substituted derivatives	Phenethylamines	4.85237e+07	1.43179e+07	0.295071
Benzoate	121.029	115.6	122.037	2.67704	C7H6O2	C00180	[M-H]-	BioDeepDB			2.90528e+07	2.23377e+07	0.768867
7-Aminomethyl-7-carbaguanine	180.087	103.7	179.081	7.64077	C7H9N5O	C16675	[M+H]+	BioDeepDB	Pyrrolopyrimidines	Pyrrolo[2,3-d]pyrimidines	302108	596659	1.97498
Trigonelline	138.054	98	137.048	4.89662	C7H7NO2	C01004	[M+H]+	BioDeepDB			1.18492e+07	2.31133e+07	1.95062
L-2-Hydroxyglutaric acid	146.966	523.8	148.037	7.55599	C5H8O5	C03196	[M-H]-	BioDeepDB	Fatty Acyls	Fatty acids and conjugates	2.3961e+08	1.15743e+08	0.483047
3-Methylindole	129.975	116.9	131.073	5.43091	C9H9N	C08313	[M-H]-	BioDeepDB	Indoles and derivatives	Indoles	9.60275e+07	6.73407e+07	0.701264
2-Iminobutanoate	102.055	558.4	101.048	0.50225	C4H7NO2	C20905	[M+H]+	BioDeepDB			8.31633e+06	1.56201e+07	1.87825
L-Arabinose	149.994	800.2	150.053	8.70312	C5H10O5	C00259	[M]-	BioDeepDB	Organooxygen compounds	Carbohydrates and carbohydrate conjugates	8.09033e+06	2.9244e+06	0.361468
Glutathione	307.083	179.3	307.084	0.0228734	C10H17N3O6S	C00051	[M]+	BioDeepDB			4.67112e+06	8.74459e+06	1.87205
Hypoxanthine	135.031	151.6	136.038	0.177737	C5H4N4O	C00262	[M-H]-	BioDeepDB	Imidazopyrimidines	Purines and purine derivatives	9.6732e+06	6.88205e+06	0.711455
Deoxycytidine	227.184	837.4	227.091	0.467683	C9H13N3O4	C00881	[M]+	BioDeepDB	Pyrimidine nucleosides	Pyrimidine 2'-deoxyribonucleosides	1.00511e+07	1.82512e+07	1.81585
Oxoadipic acid	158.978	128	160.037	4.04617	C6H8O5	C00322	[M-H]-	BioDeepDB	Keto acids and derivatives	Medium-chain keto acids and derivatives	7.71089e+07	6.46247e+07	0.838097
Citramalic acid	129.019	730.1	148.037	3.79788	C5H8O5	C00815	[M-H2O-H]-	MoNA	Fatty Acyls	Fatty acids and conjugates	8.48107e+06	1.52203e+07	1.79462
Selenocysteine	169.977	386	168.964	2.38579	C3H7NO2Se	C05688	[M+H]+	BioDeepDB	Carboxylic acids and derivatives	Amino acids, peptides, and analogues	2.38669e+07	4.03217e+07	1.68944
Vanillylmandelic acid	198.186	778.1	198.053	3.1912	C9H10O5	C05584	[M]+	BioDeepDB	Phenols	Methoxyphenols	9.93826e+06	1.65587e+07	1.66616
trans-Cinnamate	146.966	537.9	148.052	5.58331	C9H8O2	C00423	[M-H]-	BioDeepDB			1.09759e+08	4.17884e+07	0.380729
Sebacic acid	201.113	381.5	202.12	0.994466	C10H18O4	C08277	[M-H]-	BioDeepDB	Fatty Acyls	Fatty acids and conjugates	5.32176e+06	8.78241e+06	1.65028
D-Lyxose	149.994	839.1	150.053	8.03643	C5H10O5	C00476	[M]-	BioDeepDB			2.7331e+07	6.94911e+06	0.254257
L-Threonine	120.066	90.2	119.058	0.673399	C4H9NO3	C00188	[M+H]+	MoNA	Carboxylic acids and derivatives	Amino acids, peptides, and analogues	4.06438e+06	6.6078e+06	1.62578
Deoxyuridine	228.195	777.1	228.075	2.21008	C9H12N2O5	C00526	[M]+	BioDeepDB	Pyrimidine nucleosides	Pyrimidine 2'-deoxyribonucleosides	2.72386e+07	4.39825e+07	1.61471
5-Aminopentanoic acid	116.928	31.3	117.079	2.33293	C5H11NO2	C00431	[M]-	BioDeepDB	Carboxylic acids and derivatives	Amino acids, peptides, and analogues	4.44413e+08	7.15245e+08	1.60942
D-Mannose	180.067	149.8	180.063	17.7712	C6H12O6	C00159	[M]-	BioDeepDB	Organooxygen compounds	Carbohydrates and carbohydrate conjugates	5.91598e+06	2.50017e+06	0.422612
Malonate	102.957	96.3	104.011	11.9155	C3H4O4	C00383	[M-H]-	BioDeepDB			1.83095e+07	2.92008e+07	1.59484
Phenylpyruvic acid	164.039	92.3	164.047	22.6171	C9H8O3	C00166	[M]-	BioDeepDB	Benzene and substituted derivatives	Phenylpyruvic acid derivatives	1.23403e+06	970544	0.786484
L-Phenylalanine	164.071	284.6	165.079	1.97475	C9H11NO2	C00079	[M-H]-	BioDeepDB	Carboxylic acids and derivatives	Amino acids, peptides, and analogues	1.03612e+07	3.49255e+06	0.337078
Glutaric acid	131.975	124.6	132.042	2.40858	C5H8O4	C00489	[M]+	BioDeepDB	Carboxylic acids and derivatives	Dicarboxylic acids and derivatives	1.28313e+08	1.8843e+08	1.46852
N-Acetylserotonin	199.17	799.4	218.106	4.66804	C12H14N2O2	C00978	[M-H2O-H]-	BioDeepDB	Indoles and derivatives	Hydroxyindoles	4.10546e+07	5.98868e+07	1.45871
Citric acid	191.02	77.5	192.027	0.125641	C6H8O7	C00158	[M-H]-	BioDeepDB	Carboxylic acids and derivatives	Tricarboxylic acids and derivatives	2.18997e+07	4.23679e+06	0.193463
Quinolinic acid	167.011	362.9	167.022	10.2325	C7H5NO4	C03722	[M]+	BioDeepDB	Pyridines and derivatives	Pyridinecarboxylic acids and derivatives	9.91192e+07	1.422e+08	1.43463
p-Coumaroyl quinic acid	337.089	345.6	338.1	12.5307	C16H18O8	C12208	[M-H]-	MetaDNA	Benzene and substituted derivatives	1-hydroxy-2-unsubstituted benzenoids	281892	401031	1.42264
Acetylcholine chloride	180.973	104.4	181.087	5.86227	C7H16NO2. Cl	C08201	[M]-	BioDeepDB			2.54556e+09	1.67326e+09	0.657326
8,11,14-Eicosatrienoic acid	307.227	805.7	306.256	1.34154	C20H34O2	C03242	[M+H]+	BioDeepDB	Fatty Acyls	Fatty acids and conjugates	7.90579e+06	1.12138e+07	1.41842
Cholesterol sulfate	465.306	822	466.312	2.52737	C27H46O4S	C18043	[M-H]-	BioDeepDB	Steroids and steroid derivatives	Cholestane steroids	9.86754e+06	1.37651e+07	1.39499
5-Hydroxyindoleacetic acid	173.984	119.4	191.058	2.15537	C10H9NO3	C05635	[M+H-H2O]+	BioDeepDB	Indoles and derivatives	Indolyl carboxylic acids and derivatives	1.73379e+07	2.41686e+07	1.39398
Cytosine	111.045	34.5	111.043	12.6077	C4H5N3O	C00380	[M]-	MetaDNA	Azacyclic compounds	Amines	6.0235e+07	8.36436e+07	1.38862
12-Hydroxydodecanoic acid	215.01	657	216.173	1.89479	C12H24O3	C08317	[M-H]-	BioDeepDB	Hydroxy acids and derivatives	Medium-chain hydroxy acids and derivatives	2.82503e+07	4.47099e+06	0.158263
Methoxamine	194.115	485.2	211.121	10.4783	C11H17NO3	C07513	[M+H-H2O]+	BioDeepDB	Benzene and substituted derivatives	Methoxybenzenes	1.13531e+07	1.57649e+07	1.3886
Urocanic acid	137.035	149.8	138.043	1.63461	C6H6N2O2	C00785	[M-H]-	BioDeepDB	Azoles	Imidazoles	1.15174e+07	1.5795e+07	1.3714
Cytidine	242.943	116.2	243.085	1.62102	C9H13N3O5	C00475	[M]-	BioDeepDB			2.7337e+07	2.40135e+07	0.878427
Palmitic acid	255.069	692.3	256.24	11.2678	C16H32O2	C00249	[M-H]-	BioDeepDB	Fatty Acyls	Fatty acids and conjugates	1.61467e+08	6.16149e+07	0.381595
Dehydroepiandrosterone	269.212	815.1	288.209	0.471043	C19H28O2	C01227	[M-H2O-H]-	BioDeepDB	Steroids and steroid derivatives	Androstane steroids	1.08371e+07	4.25823e+06	0.392931
Oleic acid	281.25	822.8	282.256	3.25225	C18H34O2	C00712	[M-H]-	BioDeepDB	Fatty Acyls	Fatty acids and conjugates	5.00218e+08	4.71464e+08	0.942518
Guanosine	283.261	707.8	283.092	9.01436	C10H13N5O5	C00387	[M]-	BioDeepDB	Purine nucleosides		1.14753e+07	4.1083e+06	0.358013
alpha-Ketoisovaleric acid	115.04	612.5	116.047	0.208623	C5H8O3	C00141	[M-H]-	MoNA	Keto acids and derivatives	Short-chain keto acids and derivatives	3.0704e+06	4.19863e+06	1.36746
5-Aminopentanal	102.092	643.6	101.084	2.19411	C5H11NO	C12455	[M+H]+	MetaDNA	Organic oxides	Amines	1.20897e+07	1.64639e+07	1.36181
Sphinganine	301.238	781.9	301.298	2.02904	C18H39NO2	C00836	[M]-	BioDeepDB	Organonitrogen compounds	Amines	7.41665e+07	2.93258e+07	0.395404
Arachidic acid	311.168	836.7	312.303	0.629872	C20H40O2	C06425	[M-H]-	BioDeepDB	Fatty Acyls	Fatty acids and conjugates	2.30336e+07	1.92301e+07	0.834871
L-Erythrulose	101.024	124.8	120.042	4.85031	C4H8O4	C02045	[M-H2O-H]-	BioDeepDB	Organooxygen compounds	Carbohydrates and carbohydrate conjugates	4.57668e+08	4.35988e+07	0.0952628
Norepinephrine	169.977	344.7	169.074	0.14004	C8H11NO3	C00547	[M+H]+	BioDeepDB	Phenols	Benzenediols	7.34457e+07	9.87237e+07	1.34417
L-Proline	114.935	838.8	115.063	15.201	C5H9NO2	C00148	[M]-	BioDeepDB	Carboxylic acids and derivatives	Amino acids, peptides, and analogues	2.69453e+08	3.59728e+08	1.33503
Pseudoephedrine	165.114	838.9	165.115	10.9015	C10H15NO	C02765	[M]+	MetaDNA	Benzene and substituted derivatives	Alcohols and polyols	3.16792e+07	4.2061e+07	1.32772
4-Hydroxycinnamic acid	146.981	728	164.047	6.72885	C9H8O3	C00811	[M+H-H2O]+	BioDeepDB	Cinnamic acids and derivatives	Hydroxycinnamic acids and derivatives	1.16103e+07	1.52358e+07	1.31227
Pyrophosphate	176.936	79	177.943	0.565177	H4P2O7	C00013	[M-H]-	BioDeepDB	Non-metal oxoanionic compounds	Non-metal pyrophosphates	2.11725e+09	5.50025e+07	0.0259783
Alpha-D-Glucose	179.056	662.8	180.063	0	C6H12O6	C00267	[M-H]-	BioDeepDB	Organooxygen compounds	Carbohydrates and carbohydrate conjugates	1.6444e+07	1.11268e+07	0.676644
L-Serine	105.043	834.4	105.043	0.0695205	C3H7NO3	C00065	[M]+	BioDeepDB	Carboxylic acids and derivatives	Amino acids, peptides, and analogues	2.40064e+07	3.06866e+07	1.27827
L-Iditol	181.071	578.7	182.079	4.5507	C6H14O6	C01507	[M-H]-	BioDeepDB	Organooxygen compounds	Carbohydrates and carbohydrate conjugates	2.04611e+08	5.65499e+07	0.276377
Oxoglutaric acid	129.127	785.3	146.022	5.1255	C5H6O5	C00026	[M+H-H2O]+	BioDeepDB	Keto acids and derivatives	Gamma-keto acids and derivatives	1.21652e+07	1.53737e+07	1.26375
Galactitol	181.072	191.8	182.079	1.10453	C6H14O6	C01697	[M-H]-	BioDeepDB	Organooxygen compounds	Carbohydrates and carbohydrate conjugates	6.54738e+07	2.88338e+07	0.440386
Aflatoxin B1	312.362	799.8	312.063	1.32647	C17H12O6	C06800	[M]+	BioDeepDB	Coumarins and derivatives	Furanocoumarins	2.43342e+07	3.02683e+07	1.24386
trans-1,2-Cyclohexanediol	114.936	761.8	116.084	27.2558	C6H12O2	C03739	[M-H]-	BioDeepDB			1.03096e+07	1.27802e+07	1.23964
Fructose 1,6-bisphosphate	340.259	424.1	339.996	1.67465	C6H14O12P2	C00354	[M]+	BioDeepDB	Organooxygen compounds	Carbohydrates and carbohydrate conjugates	6.86068e+06	8.47594e+06	1.23544
L-Cysteine	120.981	141.5	121.02	4.21917	C3H7NO2S	C00097	[M]+	BioDeepDB	Carboxylic acids and derivatives	Amino acids, peptides, and analogues	4.98431e+07	6.12332e+07	1.22852
L-Leucine	130.087	819.2	131.095	0.184491	C6H13NO2	C00123	[M-H]-	MetaDNA	Carboxylic acids and derivatives	Amines	4.44614e+07	5.42874e+07	1.221
L-Fucose	163.061	751.7	164.069	2.60026	C6H12O5	C00507	[M-H]-	BioDeepDB	Organooxygen compounds	Carbohydrates and carbohydrate conjugates	2.81426e+06	3.32152e+06	1.18025
Procollagen 5-hydroxy-L-lysine	197.808	325.9		1.23571	C7H13N3O3R2	C01211	[M-H]-	BioDeepDB			2.50661e+08	9.02291e+07	0.359965
O-Acetylcarnitine	238.932	109.9	204.124	4.05175	C9H18NO4	C02571	[M-H]-	BioDeepDB			6.55464e+07	3.03601e+07	0.463185
Methyl beta-D-galactoside	176.972	72	194.079	0.00993273	C7H14O6	C03619	[M+H-H2O]+	BioDeepDB			1.11288e+08	1.27858e+08	1.14889
5-Hydroxymethyluracil	142.035	114.3	142.038	20.4175	C5H6N2O3	C03088	[M]+	BioDeepDB	Diazines	Pyrimidines and pyrimidine derivatives	1.04225e+07	1.18588e+07	1.1378
3-Indoleacetonitrile	156.12	665.6	156.069	0.785966	C10H8N2	C02938	[M]+	BioDeepDB	Indoles and derivatives	Indoles	2.25646e+07	2.55586e+07	1.13269
Limonene-1,2-diol	171.149	584.9	170.131	0.849032	C10H18O2	C07276	[M+H]+	BioDeepDB			6.99888e+06	7.87658e+06	1.12541
3-Dehydroshikimate	171.027	103.4	172.037	15.3426	C7H8O5	C02637	[M-H]-	BioDeepDB			9.71503e+07	1.05563e+08	1.08659
Betaine	116.928	794.4	117.079	6.30579	C5H11NO2	C00719	[M]-	BioDeepDB	Carboxylic acids and derivatives	Amino acids, peptides, and analogues	1.89303e+08	1.97977e+08	1.04582
Indolepyruvate	201.906	621.9	203.058	2.40239	C11H9NO3	C00331	[M-H]-	BioDeepDB	Indoles and derivatives	Indolyl carboxylic acids and derivatives	1.53607e+07	1.58634e+07	1.03273
Inosine	267.074	259.6	268.081	1.40785	C10H12N4O5	C00294	[M-H]-	MoNA	Purine nucleosides		6.63031e+06	424887	0.0640825
4-Aminobutyraldehyde	88.0764	310.2	87.0684	0.0689114	C4H9NO	C00555	[M+H]+	BioDeepDB			2.92586e+07	2.94975e+07	1.00817
beta-D-Fructose 6-phosphate	259.022	78	260.03	1.63693	C6H13O9P	C05345	[M-H]-	mzCloud	Organooxygen compounds	Carbohydrates and carbohydrate conjugates	1.33502e+06	1.19236e+06	0.893141

## Sheet: E-Drynariae Rhizoma
name	mz	rt	exact_mass	ppm	formula	KEGG	precursor_type	library	class	sub_class	E-空白	E-骨碎补	Ratio
2-Hydroxy-2-ethylsuccinic acid	145.049	73.7	162.053	27.812	C6H10O5	C02488	[M+H-H2O]+	MetaDNA	Carboxylic acids and derivatives	Alcohols and polyols	1.7174e+07	1.3606e+07	0.792246
Rosmarinic acid	360.236	419.1	360.084	1.13248	C18H16O8	C01850	[M]+	BioDeepDB	Cinnamic acids and derivatives	Hydroxycinnamic acids and derivatives	11167.5	1.13064e+07	1012.44
Tyramine	137.082	839.7	137.084	13.1306	C8H11NO	C00483	[M]+	MetaDNA	Benzene and substituted derivatives	1-hydroxy-2-unsubstituted benzenoids	2.01318e+07	1.19951e+07	0.59583
(-)-Carvone	150.103	839.4	150.105	12.6578	C10H14O	C01767	[M]+	MetaDNA	Organic oxides	Carbonyl compounds	1.91676e+07	1.22079e+07	0.636902
Phosphohydroxypyruvic acid	184.987	571	183.977	12.5632	C3H5O7P	C03232	[M+H]+	MetaDNA	Carboxylic acids and derivatives	Alpha-keto acids and derivatives	1.36149e+07	1.20488e+07	0.884977
Gentisic acid	153.022	146.2	154.027	14.2202	C7H6O4	C00628	[M-H]-	BioDeepDB	Benzene and substituted derivatives	Benzoic acids and derivatives	310696	4.11246e+07	132.363
Thioguanine	166.018	93.8	167.027	9.78209	C5H5N5S	C07648	[M-H]-	mzCloud	Imidazopyrimidines	Purines and purine derivatives	59354.3	5.81487e+06	97.9688
13(S)-HpOTrE	311.212	788	310.214	26.255	C18H30O4	C04785	[M+H]+	BioDeepDB			806992	6.72914e+07	83.3855
Pyrrolidonecarboxylic acid	130.051	356.5	129.043	7.8739	C5H7NO3	C02237	[M+H]+	MetaDNA	Azacyclic compounds	Amino acids, peptides, and analogues	4.71817e+07	3.26791e+07	0.692622
N-Methyltyramine	151.097	838.9	151.1	15.2217	C9H13NO	C02442	[M]+	MetaDNA	Benzene and substituted derivatives	1-hydroxy-2-unsubstituted benzenoids	1.10168e+08	1.06614e+08	0.967743
Beta-Tyrosine	164.067	356	181.074	5.69281	C9H11NO3	C04368	[M+H-H2O]+	MetaDNA	Benzene and substituted derivatives	1-hydroxy-2-unsubstituted benzenoids	4.06032e+07	2.38669e+07	0.58781
(S)-beta-Tyrosine	164.067	387.2	181.074	4.4738	C9H11NO3	C21308	[M+H-H2O]+	MetaDNA			3.91689e+07	1.20246e+07	0.306994
Sphingosine	282.279	781.8	299.282	12.5196	C18H37NO2	C00319	[M+H-H2O]+	BioDeepDB	Organonitrogen compounds	Amines	3.71442e+07	1.95257e+09	52.5671
L-Aspartate-semialdehyde	118.047	491.1	117.043	20.1271	C4H7NO3	C00441	[M+H]+	MetaDNA	Carboxylic acids and derivatives	Amines	2.89182e+07	3.49423e+06	0.120831
(6Z)-Octadecenoic acid	283.263	248.6	282.256	0.790784	C18H34O2	C08363	[M+H]+	MetaDNA	Carboxylic acids and derivatives	Carbonyl compounds	9.41451e+06	9.05295e+06	0.961595
17a-Estradiol	272.185	408.3	272.178	1.5199	C18H24O2	C02537	[M]+	BioDeepDB	Steroids and steroid derivatives	Estrane steroids	768138	2.83435e+07	36.8989
Pseudoephedrine	165.114	838.9	165.115	10.9015	C10H15NO	C02765	[M]+	MetaDNA	Benzene and substituted derivatives	Alcohols and polyols	3.16792e+07	2.03187e+07	0.641389
Fusicocca-2,10(14)-diene	272.258	697.8	272.25	28.2828	C20H32	C18229	[M]+	MetaDNA	Polycyclic hydrocarbons	Branched unsaturated hydrocarbons	2.94566e+07	2.32532e+07	0.789406
Butyric acid	88.0762	113.2	88.0524	0.0271649	C4H8O2	C00246	[M]+	BioDeepDB	Fatty Acyls	Fatty acids and conjugates	3.85026e+07	3.81369e+07	0.990503
2-Phenylethanol	105.07	454.5	122.073	0.951744	C8H10O	C05853	[M+H-H2O]+	BioDeepDB	Benzene and substituted derivatives		446116	1.37909e+07	30.9132
Gamma-Linolenic acid	278.186	410.2	278.225	2.31851	C18H30O2	C06426	[M]+	BioDeepDB	Fatty Acyls	Lineolic acids and derivatives	423083	1.09196e+07	25.8096
5-Valerolactone	101.061	240.6	100.052	3.83929	C5H8O2	C02240	[M+H]+	BioDeepDB			4.23193e+07	8.1133e+06	0.191716
Quinate	191.056	81	192.063	0.921194	C7H12O6	C00296	[M-H]-	BioDeepDB			2.11682e+06	5.36317e+07	25.3359
Palustradienal	286.237	625.2	286.23	25.504	C20H30O	C18220	[M]+	MetaDNA	Organic oxides	Carbonyl compounds	276799	6.48112e+06	23.4145
Nootkatone	219.175	600.3	218.167	5.12831	C15H22O	C17914	[M+H]+	mzCloud	Prenol lipids	Sesquiterpenoids	877318	1.16168e+07	13.2413
2-Ketobutyric acid	102.128	464.2	102.032	2.99607	C4H6O3	C00109	[M]+	BioDeepDB	Keto acids and derivatives	Short-chain keto acids and derivatives	1.72986e+08	1.00899e+08	0.583281
Cadaverine	102.055	432.6	102.116	2.12227	C5H14N2	C01672	[M]+	BioDeepDB	Organonitrogen compounds	Amines	1.43393e+07	1.01585e+07	0.708441
4-Hydroxystyrene	121.029	792	120.058	7.27085	C8H8O	C05627	[M+H]+	BioDeepDB	Benzene and substituted derivatives	Styrenes	1.06315e+07	9.19476e+06	0.864863
Dimethylglycine	104.107	88.2	103.063	17.1466	C4H9NO2	C01026	[M+H]+	BioDeepDB	Carboxylic acids and derivatives	Amino acids, peptides, and analogues	1.84318e+08	1.11906e+08	0.607136
Hydroquinone	111.023	117.7	110.037	22.9432	C6H6O2	C00530	[M+H]+	BioDeepDB	Phenols	Benzenediols	1.00728e+07	5.08873e+06	0.505193
Heptanoic acid	130.966	139	130.099	1.97954	C7H14O2	C17714	[M+H]+	BioDeepDB	Fatty Acyls	Fatty acids and conjugates	3.82696e+08	3.21343e+07	0.0839683
Isovitexin	432.237	769.6	432.106	5.11459	C21H20O10	C01714	[M]+	BioDeepDB			7.22776e+06	9.50937e+07	13.1567
2-Heptanone	114.091	368.5	114.105	2.14115	C7H14O	C08380	[M]+	BioDeepDB	Organooxygen compounds	Carbonyl compounds	9.43661e+07	2.79214e+07	0.295884
4,5-Dihydroorotic acid	158.154	114	158.033	2.95724	C5H6N2O4	C00337	[M]+	BioDeepDB	Carboxylic acids and derivatives	Amino acids, peptides, and analogues	2.96903e+06	3.5479e+07	11.9497
L-Valine	118.087	108.3	117.079	5.28424	C5H11NO2	C00183	[M+H]+	MoNA	Carboxylic acids and derivatives	Amino acids, peptides, and analogues	4.0497e+07	1.52826e+07	0.377377
Adenine	136.061	32.3	135.054	5.70332	C5H5N5	C00147	[M+H]+	BioDeepDB	Imidazopyrimidines	Purines and purine derivatives	1.28292e+08	8.72165e+07	0.679828
L-Threonine	120.066	90.2	119.058	0.673399	C4H9NO3	C00188	[M+H]+	MoNA	Carboxylic acids and derivatives	Amino acids, peptides, and analogues	4.06438e+06	2.43927e+06	0.600158
Sodium deoxycholate	415.21	769.6	414.275	0.670672	C24H39O4. Na	C11171	[M+H]+	BioDeepDB			1.65824e+07	1.95208e+08	11.772
Spermidine	143.916	292.7	145.158	8.29365	C7H19N3	C00315	[M-H]-	BioDeepDB	Organonitrogen compounds	Amines	5.68202e+06	6.6815e+07	11.759
Tyrosol	139.075	103.2	138.068	4.43922	C8H10O2	C06044	[M+H]+	BioDeepDB	Phenols	Tyrosols and derivatives	6.54509e+07	5.31587e+07	0.812191
(S)-1-Phenylethanol	122.072	832.4	122.073	13.9263	C8H10O	C11348	[M]+	BioDeepDB			3.86673e+07	3.66728e+07	0.948421
Nicotinic acid	124.04	145	123.032	4.83715	C6H5NO2	C00253	[M+H]+	BioDeepDB	Pyridines and derivatives	Pyridinecarboxylic acids and derivatives	9.35784e+07	5.37564e+07	0.574453
Ciliatine	125.986	218.9	125.024	3.38521	C2H8NO3P	C03557	[M+H]+	BioDeepDB	Organic phosphonic acids and derivatives	Organic phosphonic acids	1.28512e+08	1.09644e+08	0.853184
3-Ketosphingosine	280.263	800.7	297.267	14.3936	C18H35NO2	C06121	[M+H-H2O]+	BioDeepDB			451605	5.14152e+06	11.385
Pyroglutamic acid	129.055	163.4	129.043	4.0469	C5H7NO3	C01879	[M]+	BioDeepDB	Carboxylic acids and derivatives	Amino acids, peptides, and analogues	1.19477e+07	1.12615e+07	0.942568
Cyclic GMP	346.331	757.6	345.047	1.60505	C10H12N5O7P	C00942	[M+H]+	BioDeepDB	Purine nucleotides	Cyclic purine nucleotides	1.34149e+07	1.41306e+08	10.5336
cis-4-Hydroxy-L-proline	130.966	44.2	131.058	0.700174	C5H9NO3	C01015	[M]+	BioDeepDB			3.11129e+07	3.05522e+07	0.981976
O-Phosphoethanolamine	141.959	67.7	141.019	1.01795	C2H8NO4P	C00346	[M+H]+	BioDeepDB	Organic phosphoric acids and derivatives	Phosphate esters	3.23713e+08	3.16374e+08	0.97733
Thymidine	242.177	813.2	242.09	3.29886	C10H14N2O5	C00214	[M]-	BioDeepDB	Pyrimidine nucleosides	Pyrimidine 2'-deoxyribonucleosides	2.11934e+06	2.1654e+07	10.2174
Capsidiol	219.174	629.3	236.178	2.28129	C15H24O2	C09627	[M+H-H2O]+	BioDeepDB	Prenol lipids	Sesquiterpenoids	954359	9.58419e+06	10.0425
D-Glucose	179.056	478.1	180.063	0.0675989	C6H12O6	C00031	[M-H]-	MoNA	Organooxygen compounds	Carbohydrates and carbohydrate conjugates	5.34917e+06	4.82422e+07	9.01864
L-Methionine	148.976	328.9	149.051	7.08809	C5H11NO2S	C00073	[M]+	BioDeepDB	Carboxylic acids and derivatives	Amino acids, peptides, and analogues	5.41777e+07	1.4687e+07	0.27109
Corticosterone	346.331	725.8	346.214	0.923887	C21H30O4	C02140	[M]+	BioDeepDB	Steroids and steroid derivatives	Hydroxysteroids	4.87886e+06	4.04153e+07	8.28375
D-Ribose	151.035	648.1	150.053	2.98856	C5H10O5	C00121	[M+H]+	BioDeepDB	Organooxygen compounds	Carbohydrates and carbohydrate conjugates	2.47541e+08	2.3125e+07	0.0934188
p-Hydroxyphenylacetic acid	153.091	215.5	152.047	1.05903	C8H8O3	C00642	[M+H]+	BioDeepDB	Phenols	1-hydroxy-2-unsubstituted benzenoids	3.73813e+06	2.84225e+07	7.6034
Taurine	124.007	88.4	125.015	0.612866	C2H7NO3S	C00245	[M-H]-	BioDeepDB	Organic sulfonic acids and derivatives	Organosulfonic acids and derivatives	2.37741e+06	1.66235e+07	6.99228
12-Keto-tetrahydro-leukotriene B4	336.326	808.2	336.23	3.52195	C20H32O4	C02165	[M]+	BioDeepDB	Fatty Acyls	Eicosanoids	1.17416e+07	8.12437e+07	6.91929
Quinolinic acid	167.011	362.9	167.022	10.2325	C7H5NO4	C03722	[M]+	BioDeepDB	Pyridines and derivatives	Pyridinecarboxylic acids and derivatives	9.91192e+07	6.53047e+08	6.5885
myo-Inositol	161.046	88.1	180.063	4.2845	C6H12O6	C00137	[M-H2O-H]-	BioDeepDB	Organooxygen compounds	Alcohols and polyols	1.22574e+07	7.93306e+07	6.47207
L-Arginine	175.119	86.5	174.112	0	C6H14N4O2	C00062	[M+H]+	BioDeepDB	Carboxylic acids and derivatives	Amino acids, peptides, and analogues	2.33967e+07	7.82934e+06	0.334635
13S-hydroxyoctadecadienoic acid	295.227	820.2	296.235	2.11363	C18H32O3	C14762	[M-H]-	BioDeepDB	Fatty Acyls	Lineolic acids and derivatives	3.40544e+06	2.18238e+07	6.40851
4-Pyridoxic acid	182.983	248	183.053	10.1558	C8H9NO4	C00847	[M]+	BioDeepDB	Pyridines and derivatives	Pyridinecarboxylic acids and derivatives	2.01577e+08	1.28228e+08	0.636125
Desaminotyrosine	167.01	398.4	166.063	15.2152	C9H10O3	C01744	[M+H]+	BioDeepDB	Phenylpropanoic acids		2.29179e+08	8.11137e+07	0.353932
Phosphoserine	185.023	640.3	185.009	0.207659	C3H8NO6P	C01005	[M]+	BioDeepDB	Carboxylic acids and derivatives	Amino acids, peptides, and analogues	2.73701e+08	2.61353e+08	0.954886
Norepinephrine	169.977	344.7	169.074	0.14004	C8H11NO3	C00547	[M+H]+	BioDeepDB	Phenols	Benzenediols	7.34457e+07	4.74599e+07	0.64619
Suberic acid	173.082	410.2	174.089	1.87195	C8H14O4	C08278	[M-H]-	BioDeepDB	Fatty Acyls	Fatty acids and conjugates	1.05947e+06	6.61646e+06	6.24505
5-Hydroxyindoleacetic acid	173.984	119.4	191.058	2.15537	C10H9NO3	C05635	[M+H-H2O]+	BioDeepDB	Indoles and derivatives	Indolyl carboxylic acids and derivatives	1.73379e+07	9.95668e+06	0.574274
3,4-Dihydroxyphenylglycol	171.065	444.6	170.058	1.02885	C8H10O4	C05576	[M+H]+	BioDeepDB	Phenols	Benzenediols	1.92826e+06	1.19727e+07	6.20907
Allose	181.015	729.7	180.063	3.74098	C6H12O6	C01487	[M+H]+	BioDeepDB	Organooxygen compounds	Carbohydrates and carbohydrate conjugates	4.76989e+07	1.08568e+07	0.227611
Vanillylmandelic acid	198.186	778.1	198.053	3.1912	C9H10O5	C05584	[M]+	BioDeepDB	Phenols	Methoxyphenols	9.93826e+06	8.73342e+06	0.878767
Homovanillic acid	182.984	123	182.058	5.69786	C9H10O4	C05582	[M+H]+	BioDeepDB	Phenols	Methoxyphenols	2.98605e+08	6.2489e+07	0.20927
Styrene Oxide	121.064	465.5	120.058	3.10578	C8H8O	C02083	[M+H]+	MetaDNA	Benzene and substituted derivatives	Ethers	6.67737e+06	4.09286e+07	6.12946
Guanidinosuccinic acid	174.954	170.5	175.059	6.79156	C5H9N3O4	C03139	[M]-	BioDeepDB	Carboxylic acids and derivatives	Amino acids, peptides, and analogues	8.43222e+07	5.14641e+08	6.10327
Undecanoic acid	186.957	391.5	186.162	4.5091	C11H22O2	C17715	[M+H]+	BioDeepDB	Fatty Acyls	Fatty acids and conjugates	1.18162e+07	4.77774e+06	0.404336
Succinic acid	117.019	135.5	118.027	0.649465	C4H6O4	C00042	[M-H]-	BioDeepDB	Carboxylic acids and derivatives	Dicarboxylic acids and derivatives	2.06379e+06	1.17023e+07	5.67031
Hydroxykynurenine	225.029	422.9	224.08	2.19067	C10H12N2O4	C02794	[M+H]+	BioDeepDB	Organooxygen compounds	Carbonyl compounds	8.76806e+06	8.36732e+06	0.954296
L-Glutamic acid	146.046	79	147.053	0.849049	C5H9NO4	C00025	[M-H]-	BioDeepDB	Carboxylic acids and derivatives	Amino acids, peptides, and analogues	2.3432e+07	1.25818e+08	5.3695
Neocnidilide	177.127	566.5	194.131	22.7746	C12H18O2	C17002	[M+H-H2O]+	BioDeepDB	Lactones	Gamma butyrolactones	1.15664e+06	6.18041e+06	5.34339
Adenosine	268.227	606.6	267.097	24.4684	C10H13N5O4	C00212	[M+H]+	BioDeepDB	Purine nucleosides		1.11678e+07	9.1735e+06	0.821421
3-Hydroxyphenylacetic acid	151.04	573	152.047	2.19732	C8H8O3	C05593	[M-H]-	MoNA	Phenols	1-hydroxy-4-unsubstituted benzenoids	1.386e+06	7.34591e+06	5.30006
L-Fucose	163.061	751.7	164.069	2.60026	C6H12O5	C00507	[M-H]-	BioDeepDB	Organooxygen compounds	Carbohydrates and carbohydrate conjugates	2.81426e+06	1.45525e+07	5.17098
L-2,4-diaminobutyric acid	119.085	640.7	118.074	29.5923	C4H10N2O2	C03283	[M+H]+	BioDeepDB	Carboxylic acids and derivatives	Amino acids, peptides, and analogues	1.74016e+07	8.71056e+07	5.00561
(R)-3-Hydroxybutyric acid	103.04	233.3	104.047	0	C4H8O3	C01089	[M-H]-	BioDeepDB	Hydroxy acids and derivatives	Beta hydroxy acids and derivatives	2.99837e+07	1.48775e+08	4.96188
2-Pyrrolidinone	100.076	580	99.0684	1.49491	C5H9NO	C11118	[M+H]+	BioDeepDB	Pyrrolidines	Pyrrolidones	2.98286e+06	1.44681e+07	4.85041
Glutathione	307.083	179.3	307.084	0.0228734	C10H17N3O6S	C00051	[M]+	BioDeepDB			4.67112e+06	1.05746e+06	0.226382
Docosahexaenoic acid	328.199	416.8	328.24	0.432177	C22H32O2	C06429	[M]+	BioDeepDB	Fatty Acyls	Fatty acids and conjugates	1.0689e+06	5.14207e+06	4.81064
1-Naphthylamine	123.902	637.4	143.073	7.87828	C10H9N	C14790	[M-H2O-H]-	BioDeepDB			1.85294e+06	8.89474e+06	4.80033
Ergocalciferol	397.341	819.6	396.339	4.86855	C28H44O	C05441	[M+H]+	BioDeepDB	Steroids and steroid derivatives	Vitamin D and derivatives	914954	4.35394e+06	4.75864
4-Hydroxyphenylacetaldehyde	136.062	143.8	136.052	1.70234	C8H8O2	C03765	[M]+	BioDeepDB	Benzene and substituted derivatives	Phenylacetaldehydes	2.34209e+06	1.10555e+07	4.72035
D-Galactose	179.056	587.1	180.063	0.424448	C6H12O6	C00124	[M-H]-	mzCloud	Endogenous Metabolites		3.18462e+06	1.40954e+07	4.42609
alpha-Ketoisovaleric acid	115.04	612.5	116.047	0.208623	C5H8O3	C00141	[M-H]-	MoNA	Keto acids and derivatives	Short-chain keto acids and derivatives	3.0704e+06	1.35099e+07	4.40006
D-Xylose	149.994	812.2	150.053	8.39793	C5H10O5	C00181	[M]-	BioDeepDB	Organooxygen compounds	Carbohydrates and carbohydrate conjugates	2.97615e+06	1.30501e+07	4.3849
Putrescine	89.5072	659.8	88.1	0.316948	C4H12N2	C00134	[M+H]+	BioDeepDB			4.54513e+06	1.88782e+07	4.1535
Cholesterol	369.353	785.3	386.355	3.24892	C27H46O	C00187	[M+H-H2O]+	BioDeepDB	Steroids and steroid derivatives	Cholestane steroids	1.74968e+07	4.92482e+06	0.28147
Methylmalonic acid	117.019	784.2	118.027	0.649465	C4H6O4	C02170	[M-H]-	BioDeepDB	Carboxylic acids and derivatives	Dicarboxylic acids and derivatives	1.38541e+06	5.61868e+06	4.05561
1-Aminocyclopropanecarboxylic acid	101.071	592.1	101.048	0.722122	C4H7NO2	C01234	[M]+	BioDeepDB	Carboxylic acids and derivatives	Amino acids, peptides, and analogues	5.83399e+06	2.21212e+07	3.79178
S-Hexyl-glutathione	391.288	824.3	391.178	10.8973	C16H29N3O6S	C02886	[M]+	BioDeepDB			5.82135e+07	1.7945e+07	0.308263
Aminocaproic acid	132.103	281.7	131.095	2.15559	C6H13NO2	C02378	[M+H]+	BioDeepDB	Fatty Acyls	Fatty acids and conjugates	1.6119e+07	6.08524e+07	3.7752
S-Adenosylmethionine	398.24	763	398.137	2.31303	C15H22N6O5S	C00019	[M]+	BioDeepDB			2.37973e+07	2.07e+07	0.869847
3-Methylxanthine	165.04	81	166.049	4.24225	C6H6N4O2	C16357	[M-H]-	BioDeepDB	Imidazopyrimidines	Purines and purine derivatives	5.82481e+06	2.19013e+07	3.76
Stearic acid	284.267	808.6	284.272	14.7748	C18H36O2	C01530	[M]-	BioDeepDB	Fatty Acyls	Fatty acids and conjugates	6.27505e+06	2.34177e+07	3.73187
Dehydroepiandrosterone	269.212	815.1	288.209	0.471043	C19H28O2	C01227	[M-H2O-H]-	BioDeepDB	Steroids and steroid derivatives	Androstane steroids	1.08371e+07	3.89198e+07	3.59135
Mandelic acid	153.127	167.6	152.047	1.71851	C8H8O3	C01984	[M+H]+	BioDeepDB	Benzene and substituted derivatives		3.09357e+06	1.08778e+07	3.51627
Epsilon-caprolactam	114.091	777.4	113.084	0	C6H11NO	C06593	[M+H]+	BioDeepDB	Lactams	Caprolactams	2.86061e+07	7.86262e+06	0.274859
Niacinamide	123.056	148.6	122.048	3.25056	C6H6N2O	C00153	[M+H]+	BioDeepDB	Pyridines and derivatives	Pyridinecarboxylic acids and derivatives	1.90231e+08	1.46885e+08	0.77214
2,3-Dihydroxy-3-methylbutanoate	115.04	671.6	134.058	4.25941	C5H10O4	C04039	[M-H2O-H]-	MetaDNA	Carboxylic acids and derivatives	Alcohols and polyols	3.28716e+06	1.15376e+07	3.5099
Trigonelline	138.054	98	137.048	4.89662	C7H7NO2	C01004	[M+H]+	BioDeepDB			1.18492e+07	8.12142e+06	0.685397
L-Glutamine	147.076	89.3	146.069	0.516739	C5H10N2O3	C00064	[M+H]+	BioDeepDB	Carboxylic acids and derivatives	Amino acids, peptides, and analogues	5.42023e+06	1.80736e+06	0.333447
L-Carnitine	162.112	92.3	161.105	0.468811	C7H15NO3	C00318	[M+H]+	BioDeepDB	Organonitrogen compounds	Quaternary ammonium salts	1.71042e+08	1.72483e+07	0.100842
3,4-Dimethoxybenzaldehyde	167.07	792	166.063	2.84911	C9H10O3	C02201	[M+H]+	BioDeepDB	Benzene and substituted derivatives	Methoxybenzenes	1.86253e+08	1.71273e+08	0.91957
(S)-2-Phenyloxirane	121.064	416.3	120.058	2.27977	C8H8O	C20782	[M+H]+	MetaDNA			6.09521e+06	2.13885e+07	3.50907
Indolelactic acid	188.07	364.6	205.074	20.9177	C11H11NO3	C02043	[M+H-H2O]+	BioDeepDB	Indoles and derivatives	Indolyl carboxylic acids and derivatives	1.50187e+07	771728	0.0513845
N-Acetyl-L-aspartic acid	174.041	77.5	175.048	0.137899	C6H9NO5	C01042	[M-H]-	BioDeepDB	Carboxylic acids and derivatives	Amino acids, peptides, and analogues	6.65585e+06	2.33171e+07	3.50325
L-Tryptophan	205.097	364.6	204.09	0.858131	C11H12N2O2	C00078	[M+H]+	BioDeepDB	Indoles and derivatives	Indolyl carboxylic acids and derivatives	2.19228e+07	1.31845e+06	0.0601407
10E,12Z-Octadecadienoic acid	281.246	791.4	280.24	5.33341	C18H32O2	C04056	[M+H]+	BioDeepDB	Fatty Acyls	Lineolic acids and derivatives	2.69251e+07	9.31516e+07	3.45965
Dodecanoic acid	199.986	613.2	200.178	4.41023	C12H24O2	C02679	[M]+	BioDeepDB	Fatty Acyls	Fatty acids and conjugates	9.2733e+06	3.0539e+07	3.29321
(2'E,4'Z,8E)-Colneleic acid	295.22	764.7	294.219	8.85174	C18H30O3	C19827	[M+H]+	BioDeepDB	Fatty Acyls	Fatty acids and conjugates	1.70516e+06	5.5357e+06	3.24645
Diisobutyl phthalate	279.162	282.6	278.152	9.75778	C16H22O4	C15205	[M+H]+	mzCloud	Benzene and substituted derivatives	Benzoic acids and derivatives	5.9899e+06	1.92666e+07	3.21652
9(S)-HPODE	295.216	791.8	312.23	21.5634	C18H32O4	C14827	[M+H-H2O]+	MetaDNA	Carboxylic acids and derivatives	Alkyl hydroperoxides	1.5912e+07	5.05237e+07	3.17519
Ketoleucine	129.056	113.4	130.063	0.960826	C6H10O3	C00233	[M-H]-	BioDeepDB	Keto acids and derivatives	Short-chain keto acids and derivatives	3.09162e+06	9.77862e+06	3.16294
2',4'-Dihydroxyacetophenone	151.041	677.8	152.047	3.52146	C8H8O3	C03663	[M-H]-	MoNA	Benzene and substituted derivatives	Acetophenones	1.51173e+06	4.73952e+06	3.13517
Pantothenic acid	220.118	326.8	219.111	0.220991	C9H17NO5	C00864	[M+H]+	MoNA	Alcohols and polyols	Polyols	3.62378e+06	1.10156e+07	3.03982
L-Tyrosine	164.066	603.8	181.074	4.05935	C9H11NO3	C00082	[M+H-H2O]+	MoNA	Carboxylic acids and derivatives	Amino acids, peptides, and analogues	1.51015e+08	1.08342e+07	0.0717423
Fomepizole	83.0613	568.1	82.0531	11.1243	C4H6N2	C07837	[M+H]+	MoNA	Azoles	Pyrazoles	1.57612e+08	2.69165e+07	0.170777
Betonicine	142.086	326.2	159.089	27.6875	C7H13NO3	C08269	[M+H-H2O]+	MoNA	Carboxylic acids and derivatives	Amino acids, peptides, and analogues	1.80244e+07	6.7895e+06	0.376683
Mannitol	181.073	47.2	182.079	9.25592	C6H14O6	C00392	[M-H]-	BioDeepDB	Organooxygen compounds	Carbohydrates and carbohydrate conjugates	2.08108e+07	5.89383e+07	2.8321
Porphobilinogen	226.18	814.9	226.095	1.24218	C10H14N2O4	C00931	[M]+	BioDeepDB	Organonitrogen compounds	Amines	8.65063e+07	2.4028e+08	2.7776
Triacetate lactone	127.039	187.8	126.032	0.000774533	C6H6O3	C02752	[M+H]+	BioDeepDB			2.3156e+07	6.39102e+07	2.75998
Malonate	102.957	96.3	104.011	11.9155	C3H4O4	C00383	[M-H]-	BioDeepDB			1.83095e+07	5.05045e+07	2.75837
5-(2-Hydroxyethyl)-4-methylthiazole	143.04	445.3	143.041	0.938652	C6H9NOS	C04294	[M]+	BioDeepDB	Azoles	Thiazoles	3.5567e+07	3.35644e+07	0.943697
(+)-Camphor	152.118	839.1	152.12	12.4903	C10H16O	C00808	[M]+	BioDeepDB			1.70099e+07	1.21663e+07	0.715248
AMP	348.069	144.4	347.063	3.09134	C10H14N5O7P	C00020	[M+H]+	BioDeepDB	Purine nucleotides	Purine ribonucleotides	1.14413e+06	3.15066e+06	2.75376
Benzoate	121.029	115.6	122.037	2.67704	C7H6O2	C00180	[M-H]-	BioDeepDB			2.90528e+07	7.88115e+07	2.7127
Isovaleric acid	102.034	413.4	102.068	0.041514	C5H10O2	C08262	[M]+	BioDeepDB	Fatty Acyls	Fatty acids and conjugates	5.26227e+08	1.42375e+09	2.70558
Deoxycytidine	227.184	837.4	227.091	0.467683	C9H13N3O4	C00881	[M]+	BioDeepDB	Pyrimidine nucleosides	Pyrimidine 2'-deoxyribonucleosides	1.00511e+07	2.71879e+07	2.70498
3-(2-Hydroxyphenyl)propanoic acid	146.966	494.3	166.063	6.72539	C9H10O3	C01198	[M-H2O-H]-	BioDeepDB	Phenylpropanoic acids		3.62171e+07	9.78313e+07	2.70125
3-Methyl-2-oxovaleric acid	113.06	179.3	130.063	1.23466	C6H10O3	C03465	[M+H-H2O]+	BioDeepDB	Keto acids and derivatives	Short-chain keto acids and derivatives	2.75827e+07	9.86176e+06	0.357535
Oxalacetic acid	112.986	380.6	132.006	10.3766	C4H4O5	C00036	[M-H2O-H]-	BioDeepDB	Keto acids and derivatives	Short-chain keto acids and derivatives	4.65994e+07	1.24233e+08	2.66597
1,2,3-Trihydroxybenzene	127.039	602.7	126.032	2.17257	C6H6O3	C01108	[M+H]+	BioDeepDB	Benzene and substituted derivatives	Phenols and derivatives	3.08123e+07	8.09966e+07	2.62871
Isobutyric acid	88.0764	289.9	88.0524	2.50346	C4H8O2	C02632	[M]+	BioDeepDB	Carboxylic acids and derivatives	Carboxylic acids	1.17072e+07	3.07606e+07	2.62749
Azelaic acid	187.097	577	188.105	0.662756	C9H16O4	C08261	[M-H]-	BioDeepDB	Fatty Acyls	Fatty acids and conjugates	4.01209e+06	1.05405e+07	2.62719
L-Isoleucine	132.102	222.4	131.095	1.71711	C6H13NO2	C00407	[M+H]+	BioDeepDB	Carboxylic acids and derivatives	Amino acids, peptides, and analogues	3.36861e+08	5.16397e+07	0.153297
Linoleic acid	280.263	812.6	280.24	2.04165	C18H32O2	C01595	[M]+	BioDeepDB	Fatty Acyls	Lineolic acids and derivatives	6.39846e+06	1.64153e+07	2.56551
Acetylphosphate	139.988	678.1	139.988	4.25281	C2H5O5P	C00227	[M]+	BioDeepDB	Organic phosphoric acids and derivatives	Phosphate esters	2.87894e+07	7.29235e+06	0.2533
Phosphoglycolic acid	156.992	632.3	155.982	14.8033	C2H5O6P	C00988	[M+H]+	BioDeepDB	Organic phosphoric acids and derivatives	Phosphate esters	5.44281e+07	1.57076e+07	0.288594
Orotic acid	157.029	637.7	156.017	2.17885	C5H4N2O4	C00295	[M+H]+	BioDeepDB	Diazines	Pyrimidines and pyrimidine derivatives	1.61375e+08	1.92083e+07	0.119028
L-Methionine S-oxide	166.053	92.6	165.046	0.0603043	C5H11NO3S	C02989	[M+H]+	BioDeepDB			1.03774e+07	2.08816e+06	0.201221
Selenocysteine	169.977	386	168.964	2.38579	C3H7NO2Se	C05688	[M+H]+	BioDeepDB	Carboxylic acids and derivatives	Amino acids, peptides, and analogues	2.38669e+07	1.57916e+07	0.661652
(R)-2-O-Sulfolactate	169.977	326.6	169.988	2.18266	C3H6O6S	C17205	[M]+	BioDeepDB			1.27346e+07	7.76945e+06	0.610107
Phenyl acetate	134.894	87.5	136.052	5.96551	C8H8O2	C00548	[M-H]-	BioDeepDB			1.07725e+08	2.72253e+08	2.52729
Dibutyl phthalate	279.156	751.6	278.152	9.2278	C16H22O4	C14214	[M+H]+	MoNA	Benzene and substituted derivatives	Benzoic acids and derivatives	6.03281e+06	1.52262e+07	2.5239
Guanine	152.056	104.1	151.049	1.15746	C5H5N5O	C00242	[M+H]+	MoNA	Imidazopyrimidines	Purines and purine derivatives	1.37111e+06	3.45294e+06	2.51836
Erucic acid	338.341	800.1	338.318	0.207748	C22H42O2	C08316	[M]+	BioDeepDB	Fatty Acyls	Fatty acids and conjugates	5.33999e+08	1.32239e+09	2.47639
7-Aminomethyl-7-carbaguanine	180.087	103.7	179.081	7.64077	C7H9N5O	C16675	[M+H]+	BioDeepDB	Pyrrolopyrimidines	Pyrrolo[2,3-d]pyrimidines	302108	692785	2.29317
5-Aminopentanal	102.092	643.6	101.084	2.19411	C5H11NO	C12455	[M+H]+	MetaDNA	Organic oxides	Amines	1.20897e+07	2.73671e+07	2.26367
4-Hydroxycinnamic acid	146.981	728	164.047	6.72885	C9H8O3	C00811	[M+H-H2O]+	BioDeepDB	Cinnamic acids and derivatives	Hydroxycinnamic acids and derivatives	1.16103e+07	2.58165e+07	2.22359
5-Oxoavermectin ''1b'' aglycone	568.336	778.8	568.304	8.58453	C33H44O8	C11962	[M]+	BioDeepDB			5.05511e+07	2.22871e+07	0.440882
Cytosine	111.045	34.5	111.043	12.6077	C4H5N3O	C00380	[M]-	MetaDNA	Azacyclic compounds	Amines	6.0235e+07	5.91573e+07	0.98211
Succinic acid semialdehyde	101.024	188.1	102.032	0.237566	C4H6O3	C00232	[M-H]-	MetaDNA	Carboxylic acids and derivatives	Carbonyl compounds	5.83257e+07	4.28526e+07	0.734713
L-Sorbose	179.055	777.7	180.063	4.60191	C6H12O6	C00247	[M-H]-	MetaDNA	Organooxygen compounds	Alcohols and polyols	3.31838e+07	2.89525e+07	0.87249
Isonicotinic acid	124.039	409.4	123.032	0.61271	C6H5NO2	C07446	[M+H]+	BioDeepDB	Pyridines and derivatives	Pyridinecarboxylic acids and derivatives	9.05132e+06	1.91278e+07	2.11327
L-Proline	114.935	838.8	115.063	15.201	C5H9NO2	C00148	[M]-	BioDeepDB	Carboxylic acids and derivatives	Amino acids, peptides, and analogues	2.69453e+08	5.61574e+08	2.08413
Deoxyinosine	233.155	829.6	252.086	0.9374	C10H12N4O4	C05512	[M-H2O-H]-	BioDeepDB	Purine nucleosides	Purine 2'-deoxyribonucleosides	1.03626e+07	2.11793e+07	2.04383
L-Leucine	130.087	819.2	131.095	0.184491	C6H13NO2	C00123	[M-H]-	MetaDNA	Carboxylic acids and derivatives	Amines	4.44614e+07	2.48568e+07	0.559063
11-Dehydrocorticosterone	325.185	835.1	344.199	12.885	C21H28O4	C05490	[M-H2O-H]-	BioDeepDB	Steroids and steroid derivatives	Hydroxysteroids	1.73995e+07	3.44849e+07	1.98195
L-Serine	105.043	834.4	105.043	0.0695205	C3H7NO3	C00065	[M]+	BioDeepDB	Carboxylic acids and derivatives	Amino acids, peptides, and analogues	2.40064e+07	4.54218e+07	1.89207
Pyruvic acid	87.0088	144.4	88.016	0.873475	C3H4O3	C00022	[M-H]-	BioDeepDB	Keto acids and derivatives	Alpha-keto acids and derivatives	1.06664e+08	8.52524e+06	0.0799258
4-Aminobutyraldehyde	88.0764	310.2	87.0684	0.0689114	C4H9NO	C00555	[M+H]+	BioDeepDB			2.92586e+07	5.51769e+07	1.88583
Dimethyl sulfone	92.9281	85.3	94.0089	13.4581	C2H6O2S	C11142	[M-H]-	BioDeepDB	Sulfonyls	Sulfones	3.39155e+08	4.56628e+07	0.134637
Dihydrouracil	112.984	204.6	114.043	0.36356	C4H6N2O2	C00429	[M-H]-	BioDeepDB	Diazines	Pyrimidines and pyrimidine derivatives	1.14484e+08	8.15721e+07	0.71252
Ethylmethylacetic acid	101.024	490.4	102.068	10.8868	C5H10O2	C18319	[M-H]-	BioDeepDB	Fatty Acyls	Fatty acids and conjugates	1.14217e+08	4.50035e+07	0.394019
all-trans-Retinoic acid	299.258	828.2	300.209	3.74119	C20H28O2	C00777	[M-H]-	BioDeepDB	Prenol lipids	Retinoids	8.81898e+06	1.6503e+07	1.8713
Se-Methylselenocysteine	182.984	165.9	182.98	8.54695	C4H9NO2Se	C05689	[M]+	BioDeepDB	Carboxylic acids and derivatives	Amino acids, peptides, and analogues	1.53488e+08	2.86855e+08	1.8689
Creatinine	113.017	104.6	113.059	10.3725	C4H7N3O	C00791	[M]-	BioDeepDB	Carboxylic acids and derivatives	Amino acids, peptides, and analogues	3.04363e+09	2.84619e+09	0.935132
Nonadecanoic acid	297.244	787.8	298.287	2.59349	C19H38O2	C16535	[M-H]-	BioDeepDB	Fatty Acyls	Fatty acids and conjugates	1.5471e+07	2.8532e+07	1.84423
16-Hydroxy hexadecanoic acid	255.232	760.1	272.235	15.8052	C16H32O3	C18218	[M+H-H2O]+	BioDeepDB	Fatty Acyls	Fatty acids and conjugates	1.48846e+07	2.71753e+07	1.82574
trans-1,2-Cyclohexanediol	114.936	761.8	116.084	27.2558	C6H12O2	C03739	[M-H]-	BioDeepDB			1.03096e+07	5.18074e+06	0.502515
Pimelic acid	159.969	123	160.074	0.821845	C7H12O4	C02656	[M]+	BioDeepDB	Fatty Acyls	Fatty acids and conjugates	2.25795e+07	4.12162e+07	1.82538
Betaine aldehyde	102.091	660.9	102.092	0.583555	C5H12NO	C00576	[M]+	MoNA	Organonitrogen compounds	Quaternary ammonium salts	2.10289e+07	3.82679e+07	1.81978
Exemestane	279.162	623	296.178	29.9683	C20H24O2	C08162	[M+H-H2O]+	BioDeepDB	Steroids and steroid derivatives	Androstane steroids	4.07233e+07	7.39613e+07	1.81619
Methyl beta-D-galactoside	176.972	72	194.079	0.00993273	C7H14O6	C03619	[M+H-H2O]+	BioDeepDB			1.11288e+08	2.02012e+08	1.81521
2-Iminobutanoate	102.055	558.4	101.048	0.50225	C4H7NO2	C20905	[M+H]+	BioDeepDB			8.31633e+06	1.49019e+07	1.79189
3-Methylthiopropionic acid	119.035	84.1	120.025	28.2072	C4H8O2S	C08276	[M-H]-	BioDeepDB	Fatty Acyls	Fatty acids and conjugates	1.98278e+07	1.84834e+07	0.932195
Phenylacetaldehyde	119.947	124.4	120.058	11.7153	C8H8O	C00601	[M]-	BioDeepDB	Benzene and substituted derivatives	Phenylacetaldehydes	1.49919e+07	6.68084e+06	0.445629
Acetoacetic acid	102.034	289.9	102.032	22.5415	C4H6O3	C00164	[M]+	BioDeepDB	Keto acids and derivatives	Short-chain keto acids and derivatives	4.29231e+08	7.47993e+08	1.74264
Limonene-1,2-diol	171.149	584.9	170.131	0.849032	C10H18O2	C07276	[M+H]+	BioDeepDB			6.99888e+06	1.21861e+07	1.74116
Galactitol	181.072	191.8	182.079	1.10453	C6H14O6	C01697	[M-H]-	BioDeepDB	Organooxygen compounds	Carbohydrates and carbohydrate conjugates	6.54738e+07	1.11453e+08	1.70225
Maleic acid	115.04	110.4	116.011	9.13703	C4H4O4	C01384	[M-H]-	BioDeepDB			1.28691e+07	2.15375e+07	1.67358
L-2-Hydroxyglutaric acid	146.966	523.8	148.037	7.55599	C5H8O5	C03196	[M-H]-	BioDeepDB	Fatty Acyls	Fatty acids and conjugates	2.3961e+08	1.07967e+07	0.0450595
3-Methylindole	129.975	116.9	131.073	5.43091	C9H9N	C08313	[M-H]-	BioDeepDB	Indoles and derivatives	Indoles	9.60275e+07	5.52512e+07	0.575368
L-Arabinose	149.994	800.2	150.053	8.70312	C5H10O5	C00259	[M]-	BioDeepDB	Organooxygen compounds	Carbohydrates and carbohydrate conjugates	8.09033e+06	1.34955e+07	1.6681
L-Lactic acid	89.0244	265.2	90.0317	0.269589	C3H6O3	C00186	[M-H]-	BioDeepDB	Hydroxy acids and derivatives	Alpha hydroxy acids and derivatives	4.76134e+08	7.73651e+08	1.62486
Alpha-dimorphecolic acid	279.232	819.6	296.235	2.14875	C18H32O3	C14767	[M+H-H2O]+	BioDeepDB	Fatty Acyls	Lineolic acids and derivatives	1.71135e+07	2.7406e+07	1.60143
Hypoxanthine	135.031	151.6	136.038	0.177737	C5H4N4O	C00262	[M-H]-	BioDeepDB	Imidazopyrimidines	Purines and purine derivatives	9.6732e+06	1.15686e+06	0.119594
Urocanic acid	137.035	149.8	138.043	1.63461	C6H6N2O2	C00785	[M-H]-	BioDeepDB	Azoles	Imidazoles	1.15174e+07	1.04483e+07	0.907176
Epinephrine	182.987	397.5	183.089	7.1722	C9H13NO3	C00788	[M]+	BioDeepDB	Phenols	Benzenediols	6.26358e+07	9.94683e+07	1.58804
Perillyl alcohol	153.091	566.1	152.12	0.243816	C10H16O	C02452	[M+H]+	BioDeepDB	Prenol lipids	Monoterpenoids	7.14174e+06	1.12891e+07	1.58073
3-Indoleacetonitrile	156.12	665.6	156.069	0.785966	C10H8N2	C02938	[M]+	BioDeepDB	Indoles and derivatives	Indoles	2.25646e+07	3.43629e+07	1.52287
5-Aminopentanoic acid	116.928	31.3	117.079	2.33293	C5H11NO2	C00431	[M]-	BioDeepDB	Carboxylic acids and derivatives	Amino acids, peptides, and analogues	4.44413e+08	6.66396e+08	1.4995
N-Acetylserotonin	199.17	799.4	218.106	4.66804	C12H14N2O2	C00978	[M-H2O-H]-	BioDeepDB	Indoles and derivatives	Hydroxyindoles	4.10546e+07	6.03965e+07	1.47113
L-Ribulose	131.035	261.8	150.053	5.26576	C5H10O5	C00310	[M-H2O-H]-	BioDeepDB	Organooxygen compounds	Carbohydrates and carbohydrate conjugates	7.56984e+06	1.1119e+07	1.46886
D-Lyxose	149.994	839.1	150.053	8.03643	C5H10O5	C00476	[M]-	BioDeepDB			2.7331e+07	1.58002e+07	0.578104
p-Coumaroyl quinic acid	337.089	345.6	338.1	12.5307	C16H18O8	C12208	[M-H]-	MetaDNA	Benzene and substituted derivatives	1-hydroxy-2-unsubstituted benzenoids	281892	409882	1.45404
Palmitoleic acid	255.234	740.7	254.225	8.32178	C16H30O2	C08362	[M+H]+	BioDeepDB	Fatty Acyls	Fatty acids and conjugates	1.49469e+07	2.16046e+07	1.44543
L-Iditol	181.071	578.7	182.079	4.5507	C6H14O6	C01507	[M-H]-	BioDeepDB	Organooxygen compounds	Carbohydrates and carbohydrate conjugates	2.04611e+08	2.93757e+08	1.43568
D-Mannose	180.067	149.8	180.063	17.7712	C6H12O6	C00159	[M]-	BioDeepDB	Organooxygen compounds	Carbohydrates and carbohydrate conjugates	5.91598e+06	1.806e+06	0.305275
Sebacic acid	201.113	381.5	202.12	0.994466	C10H18O4	C08277	[M-H]-	BioDeepDB	Fatty Acyls	Fatty acids and conjugates	5.32176e+06	7.52575e+06	1.41415
Phenylpyruvic acid	164.039	92.3	164.047	22.6171	C9H8O3	C00166	[M]-	BioDeepDB	Benzene and substituted derivatives	Phenylpyruvic acid derivatives	1.23403e+06	363024	0.294178
L-Phenylalanine	164.071	284.6	165.079	1.97475	C9H11NO2	C00079	[M-H]-	BioDeepDB	Carboxylic acids and derivatives	Amino acids, peptides, and analogues	1.03612e+07	2.37918e+06	0.229623
Cholesterol sulfate	465.306	822	466.312	2.52737	C27H46O4S	C18043	[M-H]-	BioDeepDB	Steroids and steroid derivatives	Cholestane steroids	9.86754e+06	1.33421e+07	1.35212
Creatine	130.967	279.9	131.07	0.454665	C4H9N3O2	C00300	[M]+	BioDeepDB	Carboxylic acids and derivatives	Amino acids, peptides, and analogues	3.19384e+07	4.31518e+07	1.35109
Citric acid	191.02	77.5	192.027	0.125641	C6H8O7	C00158	[M-H]-	BioDeepDB	Carboxylic acids and derivatives	Tricarboxylic acids and derivatives	2.18997e+07	5.83628e+06	0.2665
beta-D-Fructose 6-phosphate	259.022	78	260.03	1.63693	C6H13O9P	C05345	[M-H]-	mzCloud	Organooxygen compounds	Carbohydrates and carbohydrate conjugates	1.33502e+06	1.7894e+06	1.34035
8,11,14-Eicosatrienoic acid	307.227	805.7	306.256	1.34154	C20H34O2	C03242	[M+H]+	BioDeepDB	Fatty Acyls	Fatty acids and conjugates	7.90579e+06	1.04972e+07	1.32778
Acetylcholine chloride	180.973	104.4	181.087	5.86227	C7H16NO2. Cl	C08201	[M]-	BioDeepDB			2.54556e+09	2.17618e+09	0.854895
Oxoadipic acid	158.978	128	160.037	4.04617	C6H8O5	C00322	[M-H]-	BioDeepDB	Keto acids and derivatives	Medium-chain keto acids and derivatives	7.71089e+07	1.01898e+08	1.32149
Lithocholic acid	376.312	759.8	376.298	0.331302	C24H40O3	C03990	[M]+	BioDeepDB	Lipids and lipid-like molecules	Steroids and steroid derivatives	3.35201e+07	4.42668e+07	1.3206
Adenosine 5'-phosphate disodium	391.284	818	391.027	1.2198	C10H12N5O7P. 2Na	NULL	[M]+	BioDeepDB			5.63845e+07	7.34889e+07	1.30335
Indolepyruvate	201.906	621.9	203.058	2.40239	C11H9NO3	C00331	[M-H]-	BioDeepDB	Indoles and derivatives	Indolyl carboxylic acids and derivatives	1.53607e+07	1.34531e+07	0.875814
12-Hydroxydodecanoic acid	215.01	657	216.173	1.89479	C12H24O3	C08317	[M-H]-	BioDeepDB	Hydroxy acids and derivatives	Medium-chain hydroxy acids and derivatives	2.82503e+07	2.2492e+07	0.796167
Pipecolic acid	129.066	95.9	129.079	1.91259	C6H11NO2	C00408	[M]+	BioDeepDB	Carboxylic acids and derivatives	Amino acids, peptides, and analogues	5.72858e+06	7.29047e+06	1.27265
Itaconic acid	129.019	229.5	130.027	0.589059	C5H6O4	C00490	[M-H]-	MetaDNA	Carboxylic acids and derivatives	Carbonyl compounds	761659	960918	1.26161
Adipic acid	145.05	717.8	146.058	0.689415	C6H10O4	C06104	[M-H]-	BioDeepDB	Fatty Acyls	Fatty acids and conjugates	1.17703e+06	1.45557e+06	1.23665
Homogentisic acid	151.036	65.8	168.042	10.8187	C8H8O4	C00544	[M+H-H2O]+	MetaDNA	Benzene and substituted derivatives	1-hydroxy-2-unsubstituted benzenoids	5.09378e+07	6.19557e+07	1.2163
Methoxamine	194.115	485.2	211.121	10.4783	C11H17NO3	C07513	[M+H-H2O]+	BioDeepDB	Benzene and substituted derivatives	Methoxybenzenes	1.13531e+07	1.35461e+07	1.19316
Oleic acid	281.25	822.8	282.256	3.25225	C18H34O2	C00712	[M-H]-	BioDeepDB	Fatty Acyls	Fatty acids and conjugates	5.00218e+08	4.11078e+08	0.821797
Guanosine	283.261	707.8	283.092	9.01436	C10H13N5O5	C00387	[M]-	BioDeepDB	Purine nucleosides		1.14753e+07	6.28007e+06	0.547269
Fructose 1,6-bisphosphate	340.259	424.1	339.996	1.67465	C6H14O12P2	C00354	[M]+	BioDeepDB	Organooxygen compounds	Carbohydrates and carbohydrate conjugates	6.86068e+06	8.139e+06	1.18633
Pelargonic acid	157.087	688.7	158.131	0.148113	C9H18O2	C01601	[M-H]-	BioDeepDB	Fatty Acyls	Fatty acids and conjugates	2.25888e+06	2.64681e+06	1.17173
Sphinganine	301.238	781.9	301.298	2.02904	C18H39NO2	C00836	[M]-	BioDeepDB	Organonitrogen compounds	Amines	7.41665e+07	4.59968e+07	0.620183
Arachidic acid	311.168	836.7	312.303	0.629872	C20H40O2	C06425	[M-H]-	BioDeepDB	Fatty Acyls	Fatty acids and conjugates	2.30336e+07	5.61445e+06	0.24375
L-Erythrulose	101.024	124.8	120.042	4.85031	C4H8O4	C02045	[M-H2O-H]-	BioDeepDB	Organooxygen compounds	Carbohydrates and carbohydrate conjugates	4.57668e+08	2.00121e+08	0.437261
Palmitic acid	255.069	692.3	256.24	11.2678	C16H32O2	C00249	[M-H]-	BioDeepDB	Fatty Acyls	Fatty acids and conjugates	1.61467e+08	1.86991e+08	1.15808
Aflatoxin B1	312.362	799.8	312.063	1.32647	C17H12O6	C06800	[M]+	BioDeepDB	Coumarins and derivatives	Furanocoumarins	2.43342e+07	2.80698e+07	1.15351
Cytidine	242.943	116.2	243.085	1.62102	C9H13N3O5	C00475	[M]-	BioDeepDB			2.7337e+07	3.13226e+07	1.1458
Oxoglutaric acid	129.127	785.3	146.022	5.1255	C5H6O5	C00026	[M+H-H2O]+	BioDeepDB	Keto acids and derivatives	Gamma-keto acids and derivatives	1.21652e+07	1.35224e+07	1.11157
Pyrophosphate	176.936	79	177.943	0.565177	H4P2O7	C00013	[M-H]-	BioDeepDB	Non-metal oxoanionic compounds	Non-metal pyrophosphates	2.11725e+09	1.06139e+08	0.0501306
Alpha-D-Glucose	179.056	662.8	180.063	0	C6H12O6	C00267	[M-H]-	BioDeepDB	Organooxygen compounds	Carbohydrates and carbohydrate conjugates	1.6444e+07	1.55588e+07	0.946168
Purine	120.045	396.9	120.044	0.454068	C5H4N4	C15587	[M]+	BioDeepDB	Imidazopyrimidines	Purines and purine derivatives	1.25717e+07	1.39338e+07	1.10835
4-Acetylbutyrate	129.055	92.9	130.063	2.46545	C6H10O3	C02129	[M-H]-	MoNA	Fatty Acyls	Fatty acids and conjugates	2.76278e+06	3.05007e+06	1.10399
Sorbitol	181.072	145.2	182.079	2.07652	C6H14O6	C00794	[M-H]-	BioDeepDB	Organooxygen compounds	Carbohydrates and carbohydrate conjugates	1.1133e+07	1.22528e+07	1.10059
Triethylamine	101.06	95.1	101.12	2.17035	C6H15N	C14691	[M]+	BioDeepDB	Amines	Tertiary amines	1.18675e+08	1.30168e+08	1.09684
2,3-Butanediol	155.106	98.3	154.012	1.94944	C4H10O2S2	C00265	[M+H]+	BioDeepDB	Organooxygen compounds	Alcohols and polyols	5.51174e+07	6.03488e+07	1.09492
Uracil	111.02	195.6	112.027	1.11692	C4H4N2O2	C00106	[M-H]-	BioDeepDB	Diazines	Pyrimidines and pyrimidine derivatives	2.50465e+06	2.73953e+06	1.09378
D-Fructose	179.056	233.6	180.063	0	C6H12O6	C00095	[M-H]-	BioDeepDB	Organooxygen compounds	Carbohydrates and carbohydrate conjugates	2.36934e+06	2.56702e+06	1.08343
Salicylic acid	139.112	140.8	138.032	4.73181	C7H6O3	C00805	[M+H]+	BioDeepDB	Benzene and substituted derivatives	Benzoic acids and derivatives	2.33592e+07	2.50871e+07	1.07397
Deoxyuridine	228.195	777.1	228.075	2.21008	C9H12N2O5	C00526	[M]+	BioDeepDB	Pyrimidine nucleosides	Pyrimidine 2'-deoxyribonucleosides	2.72386e+07	2.90678e+07	1.06715
3-Dehydroshikimate	171.027	103.4	172.037	15.3426	C7H8O5	C02637	[M-H]-	BioDeepDB			9.71503e+07	4.75164e+07	0.489102
Procollagen 5-hydroxy-L-lysine	197.808	325.9		1.23571	C7H13N3O3R2	C01211	[M-H]-	BioDeepDB			2.50661e+08	6.28562e+07	0.250762
O-Acetylcarnitine	238.932	109.9	204.124	4.05175	C9H18NO4	C02571	[M-H]-	BioDeepDB			6.55464e+07	3.46479e+07	0.528602
Fructose-1P	161.046	546.2	180.063	3.04262	C6H12O6	C10906	[M-H2O-H]-	BioDeepDB	Carbohydrates and carbohydrate conjugates	Monosaccharides	4.40882e+07	1.78529e+07	0.404935
Betaine	116.928	794.4	117.079	6.30579	C5H11NO2	C00719	[M]-	BioDeepDB	Carboxylic acids and derivatives	Amino acids, peptides, and analogues	1.89303e+08	2.01942e+08	1.06677
Citramalic acid	129.019	730.1	148.037	3.79788	C5H8O5	C00815	[M-H2O-H]-	MoNA	Fatty Acyls	Fatty acids and conjugates	8.48107e+06	2.36956e+06	0.279394
L-Gulose	179.056	290.3	180.063	0	C6H12O6	C15923	[M-H]-	BioDeepDB	Organooxygen compounds	Carbohydrates and carbohydrate conjugates	2.67266e+06	2.80325e+06	1.04886
5-Hydroxymethyluracil	142.035	114.3	142.038	20.4175	C5H6N2O3	C03088	[M]+	BioDeepDB	Diazines	Pyrimidines and pyrimidine derivatives	1.04225e+07	1.08735e+07	1.04326
Glutaric acid	131.975	124.6	132.042	2.40858	C5H8O4	C00489	[M]+	BioDeepDB	Carboxylic acids and derivatives	Dicarboxylic acids and derivatives	1.28313e+08	1.33674e+08	1.04178
L-Cysteine	120.981	141.5	121.02	4.21917	C3H7NO2S	C00097	[M]+	BioDeepDB	Carboxylic acids and derivatives	Amino acids, peptides, and analogues	4.98431e+07	5.12591e+07	1.02841
Inosine	267.074	259.6	268.081	1.40785	C10H12N4O5	C00294	[M-H]-	MoNA	Purine nucleosides		6.63031e+06	356669	0.0537937
trans-Cinnamate	146.966	537.9	148.052	5.58331	C9H8O2	C00423	[M-H]-	BioDeepDB			1.09759e+08	1.11671e+08	1.01742
Phenylethylamine	121.029	67.7	121.089	7.69692	C8H11N	C05332	[M]-	BioDeepDB	Benzene and substituted derivatives	Phenethylamines	4.85237e+07	4.91398e+07	1.0127

## Sheet: R-Fructus Psoraleae
name	mz	rt	exact_mass	ppm	formula	KEGG	precursor_type	library	class	sub_class	R-空白	R-补骨脂	Ratio
2-Hydroxy-2-ethylsuccinic acid	145.049	73.7	162.053	27.812	C6H10O5	C02488	[M+H-H2O]+	MetaDNA	Carboxylic acids and derivatives	Alcohols and polyols	5.06241e+07	4.22564e+07	0.834711
beta-D-Fructose 6-phosphate	259.022	78	260.03	1.63693	C6H13O9P	C05345	[M-H]-	mzCloud	Organooxygen compounds	Carbohydrates and carbohydrate conjugates	2.40118e+06	1.28401e+08	53.4741
Hydroquinone	111.023	117.7	110.037	22.9432	C6H6O2	C00530	[M+H]+	BioDeepDB	Phenols	Benzenediols	2.37942e+06	5.82264e+07	24.4708
Selenocysteine	169.977	386	168.964	2.38579	C3H7NO2Se	C05688	[M+H]+	BioDeepDB	Carboxylic acids and derivatives	Amino acids, peptides, and analogues	1.55692e+07	1.12775e+08	7.2435
Betaine	116.928	794.4	117.079	6.30579	C5H11NO2	C00719	[M]-	BioDeepDB	Carboxylic acids and derivatives	Amino acids, peptides, and analogues	1.46262e+08	9.60687e+08	6.56825
9(S)-HPODE	295.216	791.8	312.23	21.5634	C18H32O4	C14827	[M+H-H2O]+	MetaDNA	Carboxylic acids and derivatives	Alkyl hydroperoxides	1.11328e+08	6.26963e+07	0.563167
Styrene Oxide	121.064	465.5	120.058	3.10578	C8H8O	C02083	[M+H]+	MetaDNA	Benzene and substituted derivatives	Ethers	8.25741e+07	2.40043e+07	0.2907
Isonicotinic acid	124.039	409.4	123.032	0.61271	C6H5NO2	C07446	[M+H]+	BioDeepDB	Pyridines and derivatives	Pyridinecarboxylic acids and derivatives	4.54142e+06	2.80378e+07	6.17379
Pyrrolidonecarboxylic acid	130.051	356.5	129.043	7.8739	C5H7NO3	C02237	[M+H]+	MetaDNA	Azacyclic compounds	Amino acids, peptides, and analogues	3.89712e+07	8.31177e+06	0.21328
Itaconic acid	129.019	229.5	130.027	0.589059	C5H6O4	C00490	[M-H]-	MetaDNA	Carboxylic acids and derivatives	Carbonyl compounds	1.22064e+06	6.49187e+06	5.31839
Beta-Tyrosine	164.067	356	181.074	5.69281	C9H11NO3	C04368	[M+H-H2O]+	MetaDNA	Benzene and substituted derivatives	1-hydroxy-2-unsubstituted benzenoids	4.73578e+07	4.30254e+07	0.908516
(S)-beta-Tyrosine	164.067	387.2	181.074	4.4738	C9H11NO3	C21308	[M+H-H2O]+	MetaDNA			4.46809e+07	1.24269e+07	0.278126
1-Naphthylamine	123.902	637.4	143.073	7.87828	C10H9N	C14790	[M-H2O-H]-	BioDeepDB			2.0344e+06	1.06664e+07	5.24303
L-Aspartate-semialdehyde	118.047	491.1	117.043	20.1271	C4H7NO3	C00441	[M+H]+	MetaDNA	Carboxylic acids and derivatives	Amines	1.25798e+07	3.717e+06	0.295472
(6Z)-Octadecenoic acid	283.263	248.6	282.256	0.790784	C18H34O2	C08363	[M+H]+	MetaDNA	Carboxylic acids and derivatives	Carbonyl compounds	1.44839e+08	5.89129e+07	0.406748
Adipic acid	145.05	717.8	146.058	0.689415	C6H10O4	C06104	[M-H]-	BioDeepDB	Fatty Acyls	Fatty acids and conjugates	1.55797e+06	8.03759e+06	5.15902
4-Aminobutyraldehyde	88.0764	310.2	87.0684	0.0689114	C4H9NO	C00555	[M+H]+	BioDeepDB			9.16027e+06	4.67922e+07	5.10817
Undecanoic acid	186.957	391.5	186.162	4.5091	C11H22O2	C17715	[M+H]+	BioDeepDB	Fatty Acyls	Fatty acids and conjugates	1.48995e+07	7.4958e+07	5.03091
Butyric acid	88.0762	113.2	88.0524	0.0271649	C4H8O2	C00246	[M]+	BioDeepDB	Fatty Acyls	Fatty acids and conjugates	4.94256e+07	2.46687e+07	0.499107
(S)-1-Phenylethanol	122.072	832.4	122.073	13.9263	C8H10O	C11348	[M]+	BioDeepDB			7.23882e+06	3.5587e+07	4.91614
Heptanoic acid	130.966	139	130.099	1.97954	C7H14O2	C17714	[M+H]+	BioDeepDB	Fatty Acyls	Fatty acids and conjugates	7.78681e+07	3.77001e+08	4.84154
5-Valerolactone	101.061	240.6	100.052	3.83929	C5H8O2	C02240	[M+H]+	BioDeepDB			3.12695e+07	2.58955e+07	0.82814
Dibutyl phthalate	279.156	751.6	278.152	9.2278	C16H22O4	C14214	[M+H]+	MoNA	Benzene and substituted derivatives	Benzoic acids and derivatives	5.44886e+06	2.37758e+07	4.36345
1-Aminocyclopropanecarboxylic acid	101.071	592.1	101.048	0.722122	C4H7NO2	C01234	[M]+	BioDeepDB	Carboxylic acids and derivatives	Amino acids, peptides, and analogues	2.02001e+07	4.98025e+06	0.246546
Isovaleric acid	102.034	413.4	102.068	0.041514	C5H10O2	C08262	[M]+	BioDeepDB	Fatty Acyls	Fatty acids and conjugates	1.3401e+09	3.26226e+08	0.243434
L-Erythrulose	101.024	124.8	120.042	4.85031	C4H8O4	C02045	[M-H2O-H]-	BioDeepDB	Organooxygen compounds	Carbohydrates and carbohydrate conjugates	1.68362e+07	7.29629e+07	4.33371
Allose	181.015	729.7	180.063	3.74098	C6H12O6	C01487	[M+H]+	BioDeepDB	Organooxygen compounds	Carbohydrates and carbohydrate conjugates	1.24814e+07	5.24451e+07	4.20185
4-Hydroxystyrene	121.029	792	120.058	7.27085	C8H8O	C05627	[M+H]+	BioDeepDB	Benzene and substituted derivatives	Styrenes	8.97734e+06	6.51326e+06	0.725522
Spermidine	143.916	292.7	145.158	8.29365	C7H19N3	C00315	[M-H]-	BioDeepDB	Organonitrogen compounds	Amines	4.949e+06	1.93895e+07	3.91785
Pelargonic acid	157.087	688.7	158.131	0.148113	C9H18O2	C01601	[M-H]-	BioDeepDB	Fatty Acyls	Fatty acids and conjugates	2.93915e+06	1.14901e+07	3.90933
Salicylic acid	139.112	140.8	138.032	4.73181	C7H6O3	C00805	[M+H]+	BioDeepDB	Benzene and substituted derivatives	Benzoic acids and derivatives	1.1863e+07	4.6139e+07	3.88931
Epinephrine	182.987	397.5	183.089	7.1722	C9H13NO3	C00788	[M]+	BioDeepDB	Phenols	Benzenediols	9.52947e+06	3.6043e+07	3.78226
2-Heptanone	114.091	368.5	114.105	2.14115	C7H14O	C08380	[M]+	BioDeepDB	Organooxygen compounds	Carbonyl compounds	7.60173e+07	2.86185e+07	0.376473
Ethylmethylacetic acid	101.024	490.4	102.068	10.8868	C5H10O2	C18319	[M-H]-	BioDeepDB	Fatty Acyls	Fatty acids and conjugates	1.47864e+07	5.54161e+07	3.74777
L-Valine	118.087	108.3	117.079	5.28424	C5H11NO2	C00183	[M+H]+	MoNA	Carboxylic acids and derivatives	Amino acids, peptides, and analogues	4.16926e+07	3.44701e+07	0.826769
L-2,4-diaminobutyric acid	119.085	640.7	118.074	29.5923	C4H10N2O2	C03283	[M+H]+	BioDeepDB	Carboxylic acids and derivatives	Amino acids, peptides, and analogues	1.86969e+07	6.92579e+07	3.70424
Galactitol	181.072	191.8	182.079	1.10453	C6H14O6	C01697	[M-H]-	BioDeepDB	Organooxygen compounds	Carbohydrates and carbohydrate conjugates	1.52424e+07	5.62072e+07	3.68755
Uracil	111.02	195.6	112.027	1.11692	C4H4N2O2	C00106	[M-H]-	BioDeepDB	Diazines	Pyrimidines and pyrimidine derivatives	3.15173e+06	1.10993e+07	3.52166
L-Methionine	148.976	328.9	149.051	7.08809	C5H11NO2S	C00073	[M]+	BioDeepDB	Carboxylic acids and derivatives	Amino acids, peptides, and analogues	1.41617e+07	4.98385e+07	3.51924
Tyrosol	139.075	103.2	138.068	4.43922	C8H10O2	C06044	[M+H]+	BioDeepDB	Phenols	Tyrosols and derivatives	4.99478e+07	1.97191e+07	0.394795
Norepinephrine	169.977	344.7	169.074	0.14004	C8H11NO3	C00547	[M+H]+	BioDeepDB	Phenols	Benzenediols	4.29184e+07	1.50858e+08	3.51501
Nicotinic acid	124.04	145	123.032	4.83715	C6H5NO2	C00253	[M+H]+	BioDeepDB	Pyridines and derivatives	Pyridinecarboxylic acids and derivatives	2.72959e+07	2.65699e+07	0.9734
Phosphoglycolic acid	156.992	632.3	155.982	14.8033	C2H5O6P	C00988	[M+H]+	BioDeepDB	Organic phosphoric acids and derivatives	Phosphate esters	9.94308e+06	3.49247e+07	3.51247
Pipecolic acid	129.066	95.9	129.079	1.91259	C6H11NO2	C00408	[M]+	BioDeepDB	Carboxylic acids and derivatives	Amino acids, peptides, and analogues	1.28557e+07	1.20171e+07	0.934765
Exemestane	279.162	623	296.178	29.9683	C20H24O2	C08162	[M+H-H2O]+	BioDeepDB	Steroids and steroid derivatives	Androstane steroids	9.52044e+06	3.22219e+07	3.3845
L-Iditol	181.071	578.7	182.079	4.5507	C6H14O6	C01507	[M-H]-	BioDeepDB	Organooxygen compounds	Carbohydrates and carbohydrate conjugates	5.10429e+07	1.72635e+08	3.38215
2-Iminobutanoate	102.055	558.4	101.048	0.50225	C4H7NO2	C20905	[M+H]+	BioDeepDB			8.82722e+06	2.94542e+07	3.33674
Deoxyuridine	228.195	777.1	228.075	2.21008	C9H12N2O5	C00526	[M]+	BioDeepDB	Pyrimidine nucleosides	Pyrimidine 2'-deoxyribonucleosides	3.07023e+07	1.00795e+08	3.28296
5-Hydroxymethyluracil	142.035	114.3	142.038	20.4175	C5H6N2O3	C03088	[M]+	BioDeepDB	Diazines	Pyrimidines and pyrimidine derivatives	9.30447e+06	8.9078e+06	0.957368
Pimelic acid	159.969	123	160.074	0.821845	C7H12O4	C02656	[M]+	BioDeepDB	Fatty Acyls	Fatty acids and conjugates	1.39153e+08	2.16094e+07	0.155292
alpha-Ketoisovaleric acid	115.04	612.5	116.047	0.208623	C5H8O3	C00141	[M-H]-	MoNA	Keto acids and derivatives	Short-chain keto acids and derivatives	9.77525e+06	3.16357e+07	3.23631
Desaminotyrosine	167.01	398.4	166.063	15.2152	C9H10O3	C01744	[M+H]+	BioDeepDB	Phenylpropanoic acids		6.16244e+07	1.97516e+08	3.20516
Quinolinic acid	167.011	362.9	167.022	10.2325	C7H5NO4	C03722	[M]+	BioDeepDB	Pyridines and derivatives	Pyridinecarboxylic acids and derivatives	2.19389e+08	9.03611e+07	0.411875
Dihydrouracil	112.984	204.6	114.043	0.36356	C4H6N2O2	C00429	[M-H]-	BioDeepDB	Diazines	Pyrimidines and pyrimidine derivatives	4.08578e+07	1.2979e+08	3.17663
Perillyl alcohol	153.091	566.1	152.12	0.243816	C10H16O	C02452	[M+H]+	BioDeepDB	Prenol lipids	Monoterpenoids	8.85752e+06	1.61752e+06	0.182616
p-Hydroxyphenylacetic acid	153.091	215.5	152.047	1.05903	C8H8O3	C00642	[M+H]+	BioDeepDB	Phenols	1-hydroxy-2-unsubstituted benzenoids	1.71582e+07	1.25539e+07	0.731657
Mandelic acid	153.127	167.6	152.047	1.71851	C8H8O3	C01984	[M+H]+	BioDeepDB	Benzene and substituted derivatives		2.14394e+07	3.00494e+06	0.14016
2,3-Butanediol	155.106	98.3	154.012	1.94944	C4H10O2S2	C00265	[M+H]+	BioDeepDB	Organooxygen compounds	Alcohols and polyols	5.62644e+07	1.49091e+07	0.264982
3-Indoleacetonitrile	156.12	665.6	156.069	0.785966	C10H8N2	C02938	[M]+	BioDeepDB	Indoles and derivatives	Indoles	3.39284e+07	7.19614e+06	0.212098
L-Arginine	175.119	86.5	174.112	0	C6H14N4O2	C00062	[M+H]+	BioDeepDB	Carboxylic acids and derivatives	Amino acids, peptides, and analogues	2.16062e+07	1.02061e+07	0.472366
L-Sorbose	179.055	777.7	180.063	4.60191	C6H12O6	C00247	[M-H]-	MetaDNA	Organooxygen compounds	Alcohols and polyols	7.04222e+06	2.18379e+07	3.10099
4-Pyridoxic acid	182.983	248	183.053	10.1558	C8H9NO4	C00847	[M]+	BioDeepDB	Pyridines and derivatives	Pyridinecarboxylic acids and derivatives	1.23677e+08	5.31938e+07	0.430101
Orotic acid	157.029	637.7	156.017	2.17885	C5H4N2O4	C00295	[M+H]+	BioDeepDB	Diazines	Pyrimidines and pyrimidine derivatives	1.16357e+07	3.60209e+07	3.09571
Phosphoserine	185.023	640.3	185.009	0.207659	C3H8NO6P	C01005	[M]+	BioDeepDB	Carboxylic acids and derivatives	Amino acids, peptides, and analogues	1.82309e+08	1.20082e+08	0.658675
Acetoacetic acid	102.034	289.9	102.032	22.5415	C4H6O3	C00164	[M]+	BioDeepDB	Keto acids and derivatives	Short-chain keto acids and derivatives	4.38415e+08	1.34133e+09	3.05949
3,4-Dihydroxyphenylglycol	171.065	444.6	170.058	1.02885	C8H10O4	C05576	[M+H]+	BioDeepDB	Phenols	Benzenediols	2.41382e+06	2.17913e+06	0.902771
Azelaic acid	187.097	577	188.105	0.662756	C9H16O4	C08261	[M-H]-	BioDeepDB	Fatty Acyls	Fatty acids and conjugates	1.54276e+07	4.6413e+07	3.00843
Methyl beta-D-galactoside	176.972	72	194.079	0.00993273	C7H14O6	C03619	[M+H-H2O]+	BioDeepDB			1.21467e+08	1.07806e+08	0.887535
5-Aminopentanal	102.092	643.6	101.084	2.19411	C5H11NO	C12455	[M+H]+	MetaDNA	Organic oxides	Amines	9.66101e+06	2.89367e+07	2.9952
Vanillylmandelic acid	198.186	778.1	198.053	3.1912	C9H10O5	C05584	[M]+	BioDeepDB	Phenols	Methoxyphenols	1.38555e+07	8.28302e+06	0.597814
Isobutyric acid	88.0764	289.9	88.0524	2.50346	C4H8O2	C02632	[M]+	BioDeepDB	Carboxylic acids and derivatives	Carboxylic acids	1.09162e+07	3.1796e+07	2.91275
8,11,14-Eicosatrienoic acid	307.227	805.7	306.256	1.34154	C20H34O2	C03242	[M+H]+	BioDeepDB	Fatty Acyls	Fatty acids and conjugates	2.70199e+06	7.84701e+06	2.90416
Dodecanoic acid	199.986	613.2	200.178	4.41023	C12H24O2	C02679	[M]+	BioDeepDB	Fatty Acyls	Fatty acids and conjugates	4.46327e+07	4.02758e+07	0.902383
(R)-2-O-Sulfolactate	169.977	326.6	169.988	2.18266	C3H6O6S	C17205	[M]+	BioDeepDB			2.64777e+07	7.57299e+07	2.86014
Alpha-D-Glucose	179.056	662.8	180.063	0	C6H12O6	C00267	[M-H]-	BioDeepDB	Organooxygen compounds	Carbohydrates and carbohydrate conjugates	3.61119e+06	1.01432e+07	2.80882
Hydroxykynurenine	225.029	422.9	224.08	2.19067	C10H12N2O4	C02794	[M+H]+	BioDeepDB	Organooxygen compounds	Carbonyl compounds	3.97294e+07	8.23542e+06	0.207288
Ketoleucine	129.056	113.4	130.063	0.960826	C6H10O3	C00233	[M-H]-	BioDeepDB	Keto acids and derivatives	Short-chain keto acids and derivatives	1.49774e+07	4.02804e+07	2.68942
3-(2-Hydroxyphenyl)propanoic acid	146.966	494.3	166.063	6.72539	C9H10O3	C01198	[M-H2O-H]-	BioDeepDB	Phenylpropanoic acids		1.37114e+08	3.63116e+08	2.64828
D-Ribose	151.035	648.1	150.053	2.98856	C5H10O5	C00121	[M+H]+	BioDeepDB	Organooxygen compounds	Carbohydrates and carbohydrate conjugates	3.86045e+07	1.01404e+08	2.62674
Palmitoleic acid	255.234	740.7	254.225	8.32178	C16H30O2	C08362	[M+H]+	BioDeepDB	Fatty Acyls	Fatty acids and conjugates	2.60789e+07	5.56652e+06	0.213449
17a-Estradiol	272.185	408.3	272.178	1.5199	C18H24O2	C02537	[M]+	BioDeepDB	Steroids and steroid derivatives	Estrane steroids	2.97182e+07	1.42994e+07	0.481168
Gamma-Linolenic acid	278.186	410.2	278.225	2.31851	C18H30O2	C06426	[M]+	BioDeepDB	Fatty Acyls	Lineolic acids and derivatives	1.67444e+07	1.59947e+07	0.95523
Linoleic acid	280.263	812.6	280.24	2.04165	C18H32O2	C01595	[M]+	BioDeepDB	Fatty Acyls	Lineolic acids and derivatives	7.34696e+07	2.51197e+07	0.341905
4,5-Dihydroorotic acid	158.154	114	158.033	2.95724	C5H6N2O4	C00337	[M]+	BioDeepDB	Carboxylic acids and derivatives	Amino acids, peptides, and analogues	1.69682e+07	4.29002e+07	2.52826
Glutathione	307.083	179.3	307.084	0.0228734	C10H17N3O6S	C00051	[M]+	BioDeepDB			1.76865e+07	1.31186e+07	0.741727
Aflatoxin B1	312.362	799.8	312.063	1.32647	C17H12O6	C06800	[M]+	BioDeepDB	Coumarins and derivatives	Furanocoumarins	5.71042e+07	5.03211e+07	0.881214
13S-hydroxyoctadecadienoic acid	295.227	820.2	296.235	2.11363	C18H32O3	C14762	[M-H]-	BioDeepDB	Fatty Acyls	Lineolic acids and derivatives	1.07972e+07	2.51504e+07	2.32935
Docosahexaenoic acid	328.199	416.8	328.24	0.432177	C22H32O2	C06429	[M]+	BioDeepDB	Fatty Acyls	Fatty acids and conjugates	8.43798e+06	4.84566e+06	0.574268
L-Arabinose	149.994	800.2	150.053	8.70312	C5H10O5	C00259	[M]-	BioDeepDB	Organooxygen compounds	Carbohydrates and carbohydrate conjugates	9.4375e+06	2.03486e+07	2.15615
Erucic acid	338.341	800.1	338.318	0.207748	C22H42O2	C08316	[M]+	BioDeepDB	Fatty Acyls	Fatty acids and conjugates	6.33331e+09	2.16146e+09	0.341285
Phenylpyruvic acid	164.039	92.3	164.047	22.6171	C9H8O3	C00166	[M]-	BioDeepDB	Benzene and substituted derivatives	Phenylpyruvic acid derivatives	2.40944e+06	5.17562e+06	2.14806
Cyclic GMP	346.331	757.6	345.047	1.60505	C10H12N5O7P	C00942	[M+H]+	BioDeepDB	Purine nucleotides	Cyclic purine nucleotides	1.34234e+07	1.28994e+07	0.960961
Rosmarinic acid	360.236	419.1	360.084	1.13248	C18H16O8	C01850	[M]+	BioDeepDB	Cinnamic acids and derivatives	Hydroxycinnamic acids and derivatives	1.68122e+07	1.23438e+07	0.734215
Cholesterol	369.353	785.3	386.355	3.24892	C27H46O	C00187	[M+H-H2O]+	BioDeepDB	Steroids and steroid derivatives	Cholestane steroids	1.92561e+07	1.47369e+07	0.76531
Lithocholic acid	376.312	759.8	376.298	0.331302	C24H40O3	C03990	[M]+	BioDeepDB	Lipids and lipid-like molecules	Steroids and steroid derivatives	4.65773e+07	3.43462e+07	0.737403
Pyroglutamic acid	129.055	163.4	129.043	4.0469	C5H7NO3	C01879	[M]+	BioDeepDB	Carboxylic acids and derivatives	Amino acids, peptides, and analogues	3.2285e+07	6.76663e+07	2.0959
L-Methionine S-oxide	166.053	92.6	165.046	0.0603043	C5H11NO3S	C02989	[M+H]+	BioDeepDB			2.1033e+07	4.33417e+07	2.06066
Sodium deoxycholate	415.21	769.6	414.275	0.670672	C24H39O4. Na	C11171	[M+H]+	BioDeepDB			1.61079e+08	1.04348e+08	0.647804
S-Adenosylmethionine	398.24	763	398.137	2.31303	C15H22N6O5S	C00019	[M]+	BioDeepDB			1.94255e+07	1.88338e+07	0.969541
Isovitexin	432.237	769.6	432.106	5.11459	C21H20O10	C01714	[M]+	BioDeepDB			8.07328e+07	5.11231e+07	0.633238
S-Hexyl-glutathione	391.288	824.3	391.178	10.8973	C16H29N3O6S	C02886	[M]+	BioDeepDB			4.76872e+07	9.57379e+07	2.00762
Alpha-dimorphecolic acid	279.232	819.6	296.235	2.14875	C18H32O3	C14767	[M+H-H2O]+	BioDeepDB	Fatty Acyls	Lineolic acids and derivatives	4.06313e+06	8.05153e+06	1.98161
5-Hydroxyindoleacetic acid	173.984	119.4	191.058	2.15537	C10H9NO3	C05635	[M+H-H2O]+	BioDeepDB	Indoles and derivatives	Indolyl carboxylic acids and derivatives	9.00949e+06	1.68435e+07	1.86953
Epsilon-caprolactam	114.091	777.4	113.084	0	C6H11NO	C06593	[M+H]+	BioDeepDB	Lactams	Caprolactams	1.94345e+07	6.1309e+06	0.315465
Nonadecanoic acid	297.244	787.8	298.287	2.59349	C19H38O2	C16535	[M-H]-	BioDeepDB	Fatty Acyls	Fatty acids and conjugates	3.86323e+07	7.05067e+07	1.82507
(S)-2-Phenyloxirane	121.064	416.3	120.058	2.27977	C8H8O	C20782	[M+H]+	MetaDNA			1.89437e+07	3.36679e+07	1.77726
Glutaric acid	131.975	124.6	132.042	2.40858	C5H8O4	C00489	[M]+	BioDeepDB	Carboxylic acids and derivatives	Dicarboxylic acids and derivatives	1.43915e+08	2.48483e+08	1.72659
Dehydroepiandrosterone	269.212	815.1	288.209	0.471043	C19H28O2	C01227	[M-H2O-H]-	BioDeepDB	Steroids and steroid derivatives	Androstane steroids	8.42449e+06	1.39085e+07	1.65096
L-Carnitine	162.112	92.3	161.105	0.468811	C7H15NO3	C00318	[M+H]+	BioDeepDB	Organonitrogen compounds	Quaternary ammonium salts	6.19981e+07	3.22707e+07	0.520512
3,4-Dimethoxybenzaldehyde	167.07	792	166.063	2.84911	C9H10O3	C02201	[M+H]+	BioDeepDB	Benzene and substituted derivatives	Methoxybenzenes	1.69594e+08	1.06597e+08	0.628541
Urocanic acid	137.035	149.8	138.043	1.63461	C6H6N2O2	C00785	[M-H]-	BioDeepDB	Azoles	Imidazoles	7.09148e+06	1.15262e+07	1.62536
Indolelactic acid	188.07	364.6	205.074	20.9177	C11H11NO3	C02043	[M+H-H2O]+	BioDeepDB	Indoles and derivatives	Indolyl carboxylic acids and derivatives	6.54897e+06	5.30331e+06	0.809793
Methoxamine	194.115	485.2	211.121	10.4783	C11H17NO3	C07513	[M+H-H2O]+	BioDeepDB	Benzene and substituted derivatives	Methoxybenzenes	2.42559e+07	1.61956e+07	0.667695
L-Tryptophan	205.097	364.6	204.09	0.858131	C11H12N2O2	C00078	[M+H]+	BioDeepDB	Indoles and derivatives	Indolyl carboxylic acids and derivatives	9.70721e+06	7.03775e+06	0.725003
Betaine aldehyde	102.091	660.9	102.092	0.583555	C5H12NO	C00576	[M]+	MoNA	Organonitrogen compounds	Quaternary ammonium salts	2.78706e+07	4.51803e+07	1.62107
Methylmalonic acid	117.019	784.2	118.027	0.649465	C4H6O4	C02170	[M-H]-	BioDeepDB	Carboxylic acids and derivatives	Dicarboxylic acids and derivatives	5.22723e+06	8.46913e+06	1.6202
L-Cysteine	120.981	141.5	121.02	4.21917	C3H7NO2S	C00097	[M]+	BioDeepDB	Carboxylic acids and derivatives	Amino acids, peptides, and analogues	3.60939e+07	5.82454e+07	1.61372
Homogentisic acid	151.036	65.8	168.042	10.8187	C8H8O4	C00544	[M+H-H2O]+	MetaDNA	Benzene and substituted derivatives	1-hydroxy-2-unsubstituted benzenoids	5.5899e+07	8.9402e+07	1.59935
10E,12Z-Octadecadienoic acid	281.246	791.4	280.24	5.33341	C18H32O2	C04056	[M+H]+	BioDeepDB	Fatty Acyls	Lineolic acids and derivatives	2.73768e+07	1.27019e+07	0.463965
2,3-Dihydroxy-3-methylbutanoate	115.04	671.6	134.058	4.25941	C5H10O4	C04039	[M-H2O-H]-	MetaDNA	Carboxylic acids and derivatives	Alcohols and polyols	1.3857e+07	2.21392e+07	1.59769
AMP	348.069	144.4	347.063	3.09134	C10H14N5O7P	C00020	[M+H]+	BioDeepDB	Purine nucleotides	Purine ribonucleotides	6.23628e+06	3.37337e+06	0.540926
(-)-Carvone	150.103	839.4	150.105	12.6578	C10H14O	C01767	[M]+	MetaDNA	Organic oxides	Carbonyl compounds	1.93255e+07	3.08435e+07	1.59601
Tyramine	137.082	839.7	137.084	13.1306	C8H11NO	C00483	[M]+	MetaDNA	Benzene and substituted derivatives	1-hydroxy-2-unsubstituted benzenoids	1.84661e+07	2.92793e+07	1.58557
Fomepizole	83.0613	568.1	82.0531	11.1243	C4H6N2	C07837	[M+H]+	MoNA	Azoles	Pyrazoles	1.70213e+08	2.61519e+07	0.153642
(2'E,4'Z,8E)-Colneleic acid	295.22	764.7	294.219	8.85174	C18H30O3	C19827	[M+H]+	BioDeepDB	Fatty Acyls	Fatty acids and conjugates	3.21951e+07	4.97405e+07	1.54497
Guanine	152.056	104.1	151.049	1.15746	C5H5N5O	C00242	[M+H]+	MoNA	Imidazopyrimidines	Purines and purine derivatives	1.17769e+06	974023	0.827062
Pantothenic acid	220.118	326.8	219.111	0.220991	C9H17NO5	C00864	[M+H]+	MoNA	Alcohols and polyols	Polyols	5.85189e+06	5.36838e+06	0.917375
Pseudoephedrine	165.114	838.9	165.115	10.9015	C10H15NO	C02765	[M]+	MetaDNA	Benzene and substituted derivatives	Alcohols and polyols	3.09779e+07	4.77245e+07	1.5406
Aminocaproic acid	132.103	281.7	131.095	2.15559	C6H13NO2	C02378	[M+H]+	BioDeepDB	Fatty Acyls	Fatty acids and conjugates	3.26261e+07	1.31944e+07	0.404411
5-(2-Hydroxyethyl)-4-methylthiazole	143.04	445.3	143.041	0.938652	C6H9NOS	C04294	[M]+	BioDeepDB	Azoles	Thiazoles	7.54847e+07	2.91848e+07	0.386631
(+)-Camphor	152.118	839.1	152.12	12.4903	C10H16O	C00808	[M]+	BioDeepDB			1.95423e+07	1.57423e+07	0.805551
L-Lactic acid	89.0244	265.2	90.0317	0.269589	C3H6O3	C00186	[M-H]-	BioDeepDB	Hydroxy acids and derivatives	Alpha hydroxy acids and derivatives	2.64736e+08	4.0635e+08	1.53493
Diisobutyl phthalate	279.162	282.6	278.152	9.75778	C16H22O4	C15205	[M+H]+	mzCloud	Benzene and substituted derivatives	Benzoic acids and derivatives	1.97239e+07	1.56588e+07	0.793898
L-Glutamine	147.076	89.3	146.069	0.516739	C5H10N2O3	C00064	[M+H]+	BioDeepDB	Carboxylic acids and derivatives	Amino acids, peptides, and analogues	9.76514e+06	1.43291e+07	1.46737
2-Pyrrolidinone	100.076	580	99.0684	1.49491	C5H9NO	C11118	[M+H]+	BioDeepDB	Pyrrolidines	Pyrrolidones	9.99835e+06	7.21574e+06	0.721692
12-Keto-tetrahydro-leukotriene B4	336.326	808.2	336.23	3.52195	C20H32O4	C02165	[M]+	BioDeepDB	Fatty Acyls	Eicosanoids	4.63454e+07	6.75286e+07	1.45707
3-Methyl-2-oxovaleric acid	113.06	179.3	130.063	1.23466	C6H10O3	C03465	[M+H-H2O]+	BioDeepDB	Keto acids and derivatives	Short-chain keto acids and derivatives	4.35507e+07	8.76317e+06	0.201218
2',4'-Dihydroxyacetophenone	151.041	677.8	152.047	3.52146	C8H8O3	C03663	[M-H]-	MoNA	Benzene and substituted derivatives	Acetophenones	4.45699e+06	6.48278e+06	1.45452
Purine	120.045	396.9	120.044	0.454068	C5H4N4	C15587	[M]+	BioDeepDB	Imidazopyrimidines	Purines and purine derivatives	5.10317e+07	1.86922e+07	0.366286
Triacetate lactone	127.039	187.8	126.032	0.000774533	C6H6O3	C02752	[M+H]+	BioDeepDB			1.46515e+08	6.16004e+07	0.420437
1,2,3-Trihydroxybenzene	127.039	602.7	126.032	2.17257	C6H6O3	C01108	[M+H]+	BioDeepDB	Benzene and substituted derivatives	Phenols and derivatives	1.56761e+07	9.57034e+06	0.610503
L-Isoleucine	132.102	222.4	131.095	1.71711	C6H13NO2	C00407	[M+H]+	BioDeepDB	Carboxylic acids and derivatives	Amino acids, peptides, and analogues	3.23876e+08	1.19047e+08	0.367568
4-Hydroxyphenylacetaldehyde	136.062	143.8	136.052	1.70234	C8H8O2	C03765	[M]+	BioDeepDB	Benzene and substituted derivatives	Phenylacetaldehydes	1.03766e+07	9.49284e+06	0.914833
Acetylphosphate	139.988	678.1	139.988	4.25281	C2H5O5P	C00227	[M]+	BioDeepDB	Organic phosphoric acids and derivatives	Phosphate esters	4.06109e+07	8.06799e+06	0.198666
Betonicine	142.086	326.2	159.089	27.6875	C7H13NO3	C08269	[M+H-H2O]+	MoNA	Carboxylic acids and derivatives	Amino acids, peptides, and analogues	2.46113e+07	3.53394e+07	1.4359
Deoxycytidine	227.184	837.4	227.091	0.467683	C9H13N3O4	C00881	[M]+	BioDeepDB	Pyrimidine nucleosides	Pyrimidine 2'-deoxyribonucleosides	1.89115e+07	2.70851e+07	1.4322
4-Hydroxycinnamic acid	146.981	728	164.047	6.72885	C9H8O3	C00811	[M+H-H2O]+	BioDeepDB	Cinnamic acids and derivatives	Hydroxycinnamic acids and derivatives	1.30447e+07	1.86537e+07	1.42999
cis-4-Hydroxy-L-proline	130.966	44.2	131.058	0.700174	C5H9NO3	C01015	[M]+	BioDeepDB			3.27603e+07	4.49287e+07	1.37144
Pyruvic acid	87.0088	144.4	88.016	0.873475	C3H4O3	C00022	[M-H]-	BioDeepDB	Keto acids and derivatives	Alpha-keto acids and derivatives	2.55556e+07	3.482e+07	1.36252
Limonene-1,2-diol	171.149	584.9	170.131	0.849032	C10H18O2	C07276	[M+H]+	BioDeepDB			7.32272e+06	6.18993e+06	0.845305
7-Aminomethyl-7-carbaguanine	180.087	103.7	179.081	7.64077	C7H9N5O	C16675	[M+H]+	BioDeepDB	Pyrrolopyrimidines	Pyrrolo[2,3-d]pyrimidines	295556	264354	0.894427
Se-Methylselenocysteine	182.984	165.9	182.98	8.54695	C4H9NO2Se	C05689	[M]+	BioDeepDB	Carboxylic acids and derivatives	Amino acids, peptides, and analogues	3.49978e+08	6.22246e+07	0.177796
3-Ketosphingosine	280.263	800.7	297.267	14.3936	C18H35NO2	C06121	[M+H-H2O]+	BioDeepDB			1.92103e+07	6.31159e+06	0.328553
L-Ribulose	131.035	261.8	150.053	5.26576	C5H10O5	C00310	[M-H2O-H]-	BioDeepDB	Organooxygen compounds	Carbohydrates and carbohydrate conjugates	1.52647e+07	2.06581e+07	1.35332
13(S)-HpOTrE	311.212	788	310.214	26.255	C18H30O4	C04785	[M+H]+	BioDeepDB			2.15976e+07	2.1113e+07	0.977561
Ergocalciferol	397.341	819.6	396.339	4.86855	C28H44O	C05441	[M+H]+	BioDeepDB	Steroids and steroid derivatives	Vitamin D and derivatives	5.60493e+06	5.39547e+06	0.96263
Neocnidilide	177.127	566.5	194.131	22.7746	C12H18O2	C17002	[M+H-H2O]+	BioDeepDB	Lactones	Gamma butyrolactones	5.64693e+06	7.61447e+06	1.34843
Corticosterone	346.331	725.8	346.214	0.923887	C21H30O4	C02140	[M]+	BioDeepDB	Steroids and steroid derivatives	Hydroxysteroids	4.50159e+07	6.02544e+07	1.33851
Quinate	191.056	81	192.063	0.921194	C7H12O6	C00296	[M-H]-	BioDeepDB			5.90704e+07	7.71634e+07	1.30629
N-Methyltyramine	151.097	838.9	151.1	15.2217	C9H13NO	C02442	[M]+	MetaDNA	Benzene and substituted derivatives	1-hydroxy-2-unsubstituted benzenoids	6.28323e+07	8.20041e+07	1.30513
p-Coumaroyl quinic acid	337.089	345.6	338.1	12.5307	C16H18O8	C12208	[M-H]-	MetaDNA	Benzene and substituted derivatives	1-hydroxy-2-unsubstituted benzenoids	622730	568864	0.9135
5-Aminopentanoic acid	116.928	31.3	117.079	2.33293	C5H11NO2	C00431	[M]-	BioDeepDB	Carboxylic acids and derivatives	Amino acids, peptides, and analogues	6.02188e+08	7.81216e+08	1.2973
Phosphohydroxypyruvic acid	184.987	571	183.977	12.5632	C3H5O7P	C03232	[M+H]+	MetaDNA	Carboxylic acids and derivatives	Alpha-keto acids and derivatives	7.28975e+06	9.25511e+06	1.26961
Sphingosine	282.279	781.8	299.282	12.5196	C18H37NO2	C00319	[M+H-H2O]+	BioDeepDB	Organonitrogen compounds	Amines	4.90968e+08	6.19019e+08	1.26081
3-Hydroxyphenylacetic acid	151.04	573	152.047	2.19732	C8H8O3	C05593	[M-H]-	MoNA	Phenols	1-hydroxy-4-unsubstituted benzenoids	7.94044e+06	1.00004e+07	1.25942
(R)-3-Hydroxybutyric acid	103.04	233.3	104.047	0	C4H8O3	C01089	[M-H]-	BioDeepDB	Hydroxy acids and derivatives	Beta hydroxy acids and derivatives	2.93977e+08	1.30109e+08	0.442582
Sorbitol	181.072	145.2	182.079	2.07652	C6H14O6	C00794	[M-H]-	BioDeepDB	Organooxygen compounds	Carbohydrates and carbohydrate conjugates	4.46607e+07	5.60444e+07	1.25489
Dimethylglycine	104.107	88.2	103.063	17.1466	C4H9NO2	C01026	[M+H]+	BioDeepDB	Carboxylic acids and derivatives	Amino acids, peptides, and analogues	1.38365e+08	1.70459e+08	1.23195
Adenine	136.061	32.3	135.054	5.70332	C5H5N5	C00147	[M+H]+	BioDeepDB	Imidazopyrimidines	Purines and purine derivatives	7.55905e+07	9.30582e+07	1.23108
L-Tyrosine	164.066	603.8	181.074	4.05935	C9H11NO3	C00082	[M+H-H2O]+	MoNA	Carboxylic acids and derivatives	Amino acids, peptides, and analogues	3.58068e+07	4.32675e+07	1.20836
Oxoglutaric acid	129.127	785.3	146.022	5.1255	C5H6O5	C00026	[M+H-H2O]+	BioDeepDB	Keto acids and derivatives	Gamma-keto acids and derivatives	1.32813e+07	1.5948e+07	1.20079
Homovanillic acid	182.984	123	182.058	5.69786	C9H10O4	C05582	[M+H]+	BioDeepDB	Phenols	Methoxyphenols	2.5005e+08	2.89257e+08	1.1568
Trigonelline	138.054	98	137.048	4.89662	C7H7NO2	C01004	[M+H]+	BioDeepDB			1.07536e+07	1.23821e+07	1.15143
Deoxyinosine	233.155	829.6	252.086	0.9374	C10H12N4O4	C05512	[M-H2O-H]-	BioDeepDB	Purine nucleosides	Purine 2'-deoxyribonucleosides	2.04204e+07	2.33702e+07	1.14445
Oxalacetic acid	112.986	380.6	132.006	10.3766	C4H4O5	C00036	[M-H2O-H]-	BioDeepDB	Keto acids and derivatives	Short-chain keto acids and derivatives	5.86603e+07	1.84019e+07	0.313704
L-Proline	114.935	838.8	115.063	15.201	C5H9NO2	C00148	[M]-	BioDeepDB	Carboxylic acids and derivatives	Amino acids, peptides, and analogues	4.36132e+08	2.91902e+08	0.669297
trans-1,2-Cyclohexanediol	114.936	761.8	116.084	27.2558	C6H12O2	C03739	[M-H]-	BioDeepDB			2.22846e+07	1.87492e+07	0.841354
Maleic acid	115.04	110.4	116.011	9.13703	C4H4O4	C01384	[M-H]-	BioDeepDB			4.83377e+07	3.58282e+07	0.741205
Fructose 1,6-bisphosphate	340.259	424.1	339.996	1.67465	C6H14O12P2	C00354	[M]+	BioDeepDB	Organooxygen compounds	Carbohydrates and carbohydrate conjugates	5.11727e+06	5.82288e+06	1.13789
L-Leucine	130.087	819.2	131.095	0.184491	C6H13NO2	C00123	[M-H]-	MetaDNA	Carboxylic acids and derivatives	Amines	6.45708e+06	7.32826e+06	1.13492
myo-Inositol	161.046	88.1	180.063	4.2845	C6H12O6	C00137	[M-H2O-H]-	BioDeepDB	Organooxygen compounds	Alcohols and polyols	8.56988e+07	9.71012e+07	1.13305
Succinic acid	117.019	135.5	118.027	0.649465	C4H6O4	C00042	[M-H]-	BioDeepDB	Carboxylic acids and derivatives	Dicarboxylic acids and derivatives	1.10919e+07	2.62638e+06	0.236782
3-Methylthiopropionic acid	119.035	84.1	120.025	28.2072	C4H8O2S	C08276	[M-H]-	BioDeepDB	Fatty Acyls	Fatty acids and conjugates	1.12827e+07	3.00651e+06	0.266471
Phenylacetaldehyde	119.947	124.4	120.058	11.7153	C8H8O	C00601	[M]-	BioDeepDB	Benzene and substituted derivatives	Phenylacetaldehydes	1.31869e+07	2.87011e+06	0.217649
Phenylethylamine	121.029	67.7	121.089	7.69692	C8H11N	C05332	[M]-	BioDeepDB	Benzene and substituted derivatives	Phenethylamines	5.74866e+07	4.39068e+07	0.763775
Benzoate	121.029	115.6	122.037	2.67704	C7H6O2	C00180	[M-H]-	BioDeepDB			8.4729e+07	2.85615e+07	0.337092
Mannitol	181.073	47.2	182.079	9.25592	C6H14O6	C00392	[M-H]-	BioDeepDB	Organooxygen compounds	Carbohydrates and carbohydrate conjugates	9.57505e+07	1.07597e+08	1.12373
Taurine	124.007	88.4	125.015	0.612866	C2H7NO3S	C00245	[M-H]-	BioDeepDB	Organic sulfonic acids and derivatives	Organosulfonic acids and derivatives	3.07412e+07	2.34305e+07	0.762185
L-2-Hydroxyglutaric acid	146.966	523.8	148.037	7.55599	C5H8O5	C03196	[M-H]-	BioDeepDB	Fatty Acyls	Fatty acids and conjugates	3.02627e+07	3.00966e+07	0.994511
5-Oxoavermectin ''1b'' aglycone	568.336	778.8	568.304	8.58453	C33H44O8	C11962	[M]+	BioDeepDB			2.51152e+07	2.80044e+07	1.11504
Nootkatone	219.175	600.3	218.167	5.12831	C15H22O	C17914	[M+H]+	mzCloud	Prenol lipids	Sesquiterpenoids	1.38797e+07	1.53639e+07	1.10693
L-Serine	105.043	834.4	105.043	0.0695205	C3H7NO3	C00065	[M]+	BioDeepDB	Carboxylic acids and derivatives	Amino acids, peptides, and analogues	3.62099e+07	3.96502e+07	1.09501
Phenyl acetate	134.894	87.5	136.052	5.96551	C8H8O2	C00548	[M-H]-	BioDeepDB			2.63197e+08	1.97542e+08	0.750547
Hypoxanthine	135.031	151.6	136.038	0.177737	C5H4N4O	C00262	[M-H]-	BioDeepDB	Imidazopyrimidines	Purines and purine derivatives	7.52417e+06	1.42628e+06	0.189559
Adenosine	268.227	606.6	267.097	24.4684	C10H13N5O4	C00212	[M+H]+	BioDeepDB	Purine nucleosides		8.8445e+06	9.67458e+06	1.09385
Oxoadipic acid	158.978	128	160.037	4.04617	C6H8O5	C00322	[M-H]-	BioDeepDB	Keto acids and derivatives	Medium-chain keto acids and derivatives	1.18283e+08	6.12858e+07	0.518129
O-Phosphoethanolamine	141.959	67.7	141.019	1.01795	C2H8NO4P	C00346	[M+H]+	BioDeepDB	Organic phosphoric acids and derivatives	Phosphate esters	3.27945e+08	3.58505e+08	1.09319
L-Fucose	163.061	751.7	164.069	2.60026	C6H12O5	C00507	[M-H]-	BioDeepDB	Organooxygen compounds	Carbohydrates and carbohydrate conjugates	2.97941e+06	2.5159e+06	0.844427
L-Glutamic acid	146.046	79	147.053	0.849049	C5H9NO4	C00025	[M-H]-	BioDeepDB	Carboxylic acids and derivatives	Amino acids, peptides, and analogues	3.82455e+07	2.28325e+07	0.596998
trans-Cinnamate	146.966	537.9	148.052	5.58331	C9H8O2	C00423	[M-H]-	BioDeepDB			1.88268e+08	1.66752e+08	0.885717
Malonate	102.957	96.3	104.011	11.9155	C3H4O4	C00383	[M-H]-	BioDeepDB			2.8751e+07	3.14e+07	1.09214
D-Lyxose	149.994	839.1	150.053	8.03643	C5H10O5	C00476	[M]-	BioDeepDB			3.31036e+07	1.96337e+07	0.5931
2-Ketobutyric acid	102.128	464.2	102.032	2.99607	C4H6O3	C00109	[M]+	BioDeepDB	Keto acids and derivatives	Short-chain keto acids and derivatives	1.93769e+07	2.10904e+07	1.08843
N-Acetyl-L-aspartic acid	174.041	77.5	175.048	0.137899	C6H9NO5	C01042	[M-H]-	BioDeepDB	Carboxylic acids and derivatives	Amino acids, peptides, and analogues	3.10301e+06	79945.4	0.0257638
3-Dehydroshikimate	171.027	103.4	172.037	15.3426	C7H8O5	C02637	[M-H]-	BioDeepDB			5.0687e+07	5.50775e+07	1.08662
D-Mannose	180.067	149.8	180.063	17.7712	C6H12O6	C00159	[M]-	BioDeepDB	Organooxygen compounds	Carbohydrates and carbohydrate conjugates	6.0504e+06	5.20259e+06	0.859876
3-Methylindole	129.975	116.9	131.073	5.43091	C9H9N	C08313	[M-H]-	BioDeepDB	Indoles and derivatives	Indoles	6.56974e+07	7.11464e+07	1.08294
Porphobilinogen	226.18	814.9	226.095	1.24218	C10H14N2O4	C00931	[M]+	BioDeepDB	Organonitrogen compounds	Amines	4.40249e+08	4.7649e+08	1.08232
L-Phenylalanine	164.071	284.6	165.079	1.97475	C9H11NO2	C00079	[M-H]-	BioDeepDB	Carboxylic acids and derivatives	Amino acids, peptides, and analogues	8.53552e+06	6.82057e+06	0.799081
3-Methylxanthine	165.04	81	166.049	4.24225	C6H6N4O2	C16357	[M-H]-	BioDeepDB	Imidazopyrimidines	Purines and purine derivatives	2.38153e+07	2.03383e+07	0.854
Cholesterol sulfate	465.306	822	466.312	2.52737	C27H46O4S	C18043	[M-H]-	BioDeepDB	Steroids and steroid derivatives	Cholestane steroids	1.32846e+07	1.43486e+07	1.0801
Citric acid	191.02	77.5	192.027	0.125641	C6H8O7	C00158	[M-H]-	BioDeepDB	Carboxylic acids and derivatives	Tricarboxylic acids and derivatives	1.76543e+07	1.12961e+07	0.639852
Guanidinosuccinic acid	174.954	170.5	175.059	6.79156	C5H9N3O4	C03139	[M]-	BioDeepDB	Carboxylic acids and derivatives	Amino acids, peptides, and analogues	1.19066e+08	7.62946e+07	0.640777
Cadaverine	102.055	432.6	102.116	2.12227	C5H14N2	C01672	[M]+	BioDeepDB	Organonitrogen compounds	Amines	1.09743e+07	1.18424e+07	1.0791
Acetylcholine chloride	180.973	104.4	181.087	5.86227	C7H16NO2. Cl	C08201	[M]-	BioDeepDB			1.91684e+09	1.87553e+09	0.978451
Dimethyl sulfone	92.9281	85.3	94.0089	13.4581	C2H6O2S	C11142	[M-H]-	BioDeepDB	Sulfonyls	Sulfones	1.40337e+07	1.50955e+07	1.07566
Arachidic acid	311.168	836.7	312.303	0.629872	C20H40O2	C06425	[M-H]-	BioDeepDB	Fatty Acyls	Fatty acids and conjugates	2.81928e+07	3.02603e+07	1.07333
N-Acetylserotonin	199.17	799.4	218.106	4.66804	C12H14N2O2	C00978	[M-H2O-H]-	BioDeepDB	Indoles and derivatives	Hydroxyindoles	4.65913e+07	2.65788e+07	0.570467
Indolepyruvate	201.906	621.9	203.058	2.40239	C11H9NO3	C00331	[M-H]-	BioDeepDB	Indoles and derivatives	Indolyl carboxylic acids and derivatives	1.47017e+07	4.22239e+06	0.287204
Putrescine	89.5072	659.8	88.1	0.316948	C4H12N2	C00134	[M+H]+	BioDeepDB			3.90658e+06	4.18951e+06	1.07242
Thymidine	242.177	813.2	242.09	3.29886	C10H14N2O5	C00214	[M]-	BioDeepDB	Pyrimidine nucleosides	Pyrimidine 2'-deoxyribonucleosides	3.9101e+07	2.29796e+07	0.5877
12-Hydroxydodecanoic acid	215.01	657	216.173	1.89479	C12H24O3	C08317	[M-H]-	BioDeepDB	Hydroxy acids and derivatives	Medium-chain hydroxy acids and derivatives	6.67472e+06	7.15226e+06	1.07155
Palustradienal	286.237	625.2	286.23	25.504	C20H30O	C18220	[M]+	MetaDNA	Organic oxides	Carbonyl compounds	8.62712e+06	9.22473e+06	1.06927
Palmitic acid	255.069	692.3	256.24	11.2678	C16H32O2	C00249	[M-H]-	BioDeepDB	Fatty Acyls	Fatty acids and conjugates	2.12963e+08	5.65571e+07	0.265573
Cytosine	111.045	34.5	111.043	12.6077	C4H5N3O	C00380	[M]-	MetaDNA	Azacyclic compounds	Amines	6.56203e+07	6.98747e+07	1.06483
Oleic acid	281.25	822.8	282.256	3.25225	C18H34O2	C00712	[M-H]-	BioDeepDB	Fatty Acyls	Fatty acids and conjugates	4.79489e+08	3.53252e+08	0.736726
Guanosine	283.261	707.8	283.092	9.01436	C10H13N5O5	C00387	[M]-	BioDeepDB	Purine nucleosides		1.67086e+07	6.23102e+06	0.372922
Fusicocca-2,10(14)-diene	272.258	697.8	272.25	28.2828	C20H32	C18229	[M]+	MetaDNA	Polycyclic hydrocarbons	Branched unsaturated hydrocarbons	2.27013e+07	2.4136e+07	1.0632
all-trans-Retinoic acid	299.258	828.2	300.209	3.74119	C20H28O2	C00777	[M-H]-	BioDeepDB	Prenol lipids	Retinoids	2.91916e+07	2.19848e+07	0.753121
Sphinganine	301.238	781.9	301.298	2.02904	C18H39NO2	C00836	[M]-	BioDeepDB	Organonitrogen compounds	Amines	1.0051e+08	7.48777e+07	0.744975
D-Fructose	179.056	233.6	180.063	0	C6H12O6	C00095	[M-H]-	BioDeepDB	Organooxygen compounds	Carbohydrates and carbohydrate conjugates	2.34963e+06	2.49374e+06	1.06133
Suberic acid	173.082	410.2	174.089	1.87195	C8H14O4	C08278	[M-H]-	BioDeepDB	Fatty Acyls	Fatty acids and conjugates	1.54262e+06	1.63318e+06	1.0587
Capsidiol	219.174	629.3	236.178	2.28129	C15H24O2	C09627	[M+H-H2O]+	BioDeepDB	Prenol lipids	Sesquiterpenoids	9.42919e+06	9.95865e+06	1.05615
Succinic acid semialdehyde	101.024	188.1	102.032	0.237566	C4H6O3	C00232	[M-H]-	MetaDNA	Carboxylic acids and derivatives	Carbonyl compounds	5.5003e+07	5.79264e+07	1.05315
L-Threonine	120.066	90.2	119.058	0.673399	C4H9NO3	C00188	[M+H]+	MoNA	Carboxylic acids and derivatives	Amino acids, peptides, and analogues	3.96449e+07	4.15221e+07	1.04735
Gentisic acid	153.022	146.2	154.027	14.2202	C7H6O4	C00628	[M-H]-	BioDeepDB	Benzene and substituted derivatives	Benzoic acids and derivatives	1.02688e+07	9.4926e+06	0.924416
Pyrophosphate	176.936	79	177.943	0.565177	H4P2O7	C00013	[M-H]-	BioDeepDB	Non-metal oxoanionic compounds	Non-metal pyrophosphates	1.64131e+09	1.35915e+09	0.828086
D-Glucose	179.056	478.1	180.063	0.0675989	C6H12O6	C00031	[M-H]-	MoNA	Organooxygen compounds	Carbohydrates and carbohydrate conjugates	5.2365e+06	5.4341e+06	1.03774
16-Hydroxy hexadecanoic acid	255.232	760.1	272.235	15.8052	C16H32O3	C18218	[M+H-H2O]+	BioDeepDB	Fatty Acyls	Fatty acids and conjugates	1.71218e+07	1.77531e+07	1.03687
Creatinine	113.017	104.6	113.059	10.3725	C4H7N3O	C00791	[M]-	BioDeepDB	Carboxylic acids and derivatives	Amino acids, peptides, and analogues	5.30072e+07	5.48051e+07	1.03392
L-Gulose	179.056	290.3	180.063	0	C6H12O6	C15923	[M-H]-	BioDeepDB	Organooxygen compounds	Carbohydrates and carbohydrate conjugates	2.57589e+06	2.54956e+06	0.98978
Niacinamide	123.056	148.6	122.048	3.25056	C6H6N2O	C00153	[M+H]+	BioDeepDB	Pyridines and derivatives	Pyridinecarboxylic acids and derivatives	1.54308e+08	1.59215e+08	1.0318
Cytidine	242.943	116.2	243.085	1.62102	C9H13N3O5	C00475	[M]-	BioDeepDB			3.14527e+07	3.24124e+07	1.03051
Creatine	130.967	279.9	131.07	0.454665	C4H9N3O2	C00300	[M]+	BioDeepDB	Carboxylic acids and derivatives	Amino acids, peptides, and analogues	3.30862e+07	3.40853e+07	1.0302
2-Phenylethanol	105.07	454.5	122.073	0.951744	C8H10O	C05853	[M+H-H2O]+	BioDeepDB	Benzene and substituted derivatives		4.78308e+06	4.91478e+06	1.02753
11-Dehydrocorticosterone	325.185	835.1	344.199	12.885	C21H28O4	C05490	[M-H2O-H]-	BioDeepDB	Steroids and steroid derivatives	Hydroxysteroids	4.23151e+07	3.11524e+07	0.736201
Stearic acid	284.267	808.6	284.272	14.7748	C18H36O2	C01530	[M]-	BioDeepDB	Fatty Acyls	Fatty acids and conjugates	6.52647e+07	6.69829e+07	1.02633
Triethylamine	101.06	95.1	101.12	2.17035	C6H15N	C14691	[M]+	BioDeepDB	Amines	Tertiary amines	1.22923e+08	1.25342e+08	1.01968
Ciliatine	125.986	218.9	125.024	3.38521	C2H8NO3P	C03557	[M+H]+	BioDeepDB	Organic phosphonic acids and derivatives	Organic phosphonic acids	2.12572e+07	2.14672e+07	1.00988
O-Acetylcarnitine	238.932	109.9	204.124	4.05175	C9H18NO4	C02571	[M-H]-	BioDeepDB			3.59248e+07	2.99676e+07	0.834178
Fructose-1P	161.046	546.2	180.063	3.04262	C6H12O6	C10906	[M-H2O-H]-	BioDeepDB	Carbohydrates and carbohydrate conjugates	Monosaccharides	7.61159e+07	1.88655e+07	0.247853
D-Galactose	179.056	587.1	180.063	0.424448	C6H12O6	C00124	[M-H]-	mzCloud	Endogenous Metabolites		8.75467e+06	3.18957e+06	0.364328
Citramalic acid	129.019	730.1	148.037	3.79788	C5H8O5	C00815	[M-H2O-H]-	MoNA	Fatty Acyls	Fatty acids and conjugates	1.03367e+07	2.54885e+06	0.246582
4-Acetylbutyrate	129.055	92.9	130.063	2.46545	C6H10O3	C02129	[M-H]-	MoNA	Fatty Acyls	Fatty acids and conjugates	3.34585e+07	1.20319e+07	0.359607
Procollagen 5-hydroxy-L-lysine	197.808	325.9		1.23571	C7H13N3O3R2	C01211	[M-H]-	BioDeepDB			3.41878e+07	3.44656e+07	1.00812
Sebacic acid	201.113	381.5	202.12	0.994466	C10H18O4	C08277	[M-H]-	BioDeepDB	Fatty Acyls	Fatty acids and conjugates	6.84146e+06	6.87863e+06	1.00543
D-Xylose	149.994	812.2	150.053	8.39793	C5H10O5	C00181	[M]-	BioDeepDB	Organooxygen compounds	Carbohydrates and carbohydrate conjugates	4.26366e+06	4.28421e+06	1.00482
Inosine	267.074	259.6	268.081	1.40785	C10H12N4O5	C00294	[M-H]-	MoNA	Purine nucleosides		3.20192e+06	2.45886e+06	0.767935
Thioguanine	166.018	93.8	167.027	9.78209	C5H5N5S	C07648	[M-H]-	mzCloud	Imidazopyrimidines	Purines and purine derivatives	243202	123578	0.508128
Adenosine 5'-phosphate disodium	391.284	818	391.027	1.2198	C10H12N5O7P. 2Na	NULL	[M]+	BioDeepDB			3.06379e+07	3.07609e+07	1.00402

## Sheet: R-Eucommia
name	mz	rt	exact_mass	ppm	formula	KEGG	precursor_type	library	class	sub_class	R-空白	R-杜仲	Ratio
2-Hydroxy-2-ethylsuccinic acid	145.049	73.7	162.053	27.812	C6H10O5	C02488	[M+H-H2O]+	MetaDNA	Carboxylic acids and derivatives	Alcohols and polyols	5.06241e+07	1.13127e+07	0.223464
Dibutyl phthalate	279.156	751.6	278.152	9.2278	C16H22O4	C14214	[M+H]+	MoNA	Benzene and substituted derivatives	Benzoic acids and derivatives	5.44886e+06	8.70542e+07	15.9766
Tyramine	137.082	839.7	137.084	13.1306	C8H11NO	C00483	[M]+	MetaDNA	Benzene and substituted derivatives	1-hydroxy-2-unsubstituted benzenoids	1.84661e+07	5.25646e+06	0.284655
(-)-Carvone	150.103	839.4	150.105	12.6578	C10H14O	C01767	[M]+	MetaDNA	Organic oxides	Carbonyl compounds	1.93255e+07	1.65166e+07	0.854655
L-2-Hydroxyglutaric acid	146.966	523.8	148.037	7.55599	C5H8O5	C03196	[M-H]-	BioDeepDB	Fatty Acyls	Fatty acids and conjugates	3.02627e+07	2.70439e+08	8.93638
9(S)-HPODE	295.216	791.8	312.23	21.5634	C18H32O4	C14827	[M+H-H2O]+	MetaDNA	Carboxylic acids and derivatives	Alkyl hydroperoxides	1.11328e+08	8.26497e+07	0.742397
Styrene Oxide	121.064	465.5	120.058	3.10578	C8H8O	C02083	[M+H]+	MetaDNA	Benzene and substituted derivatives	Ethers	8.25741e+07	1.56863e+07	0.189966
(S)-2-Phenyloxirane	121.064	416.3	120.058	2.27977	C8H8O	C20782	[M+H]+	MetaDNA			1.89437e+07	1.63144e+07	0.861203
Pyrrolidonecarboxylic acid	130.051	356.5	129.043	7.8739	C5H7NO3	C02237	[M+H]+	MetaDNA	Azacyclic compounds	Amino acids, peptides, and analogues	3.89712e+07	3.54493e+07	0.909629
Suberic acid	173.082	410.2	174.089	1.87195	C8H14O4	C08278	[M-H]-	BioDeepDB	Fatty Acyls	Fatty acids and conjugates	1.54262e+06	1.30705e+07	8.47294
12-Hydroxydodecanoic acid	215.01	657	216.173	1.89479	C12H24O3	C08317	[M-H]-	BioDeepDB	Hydroxy acids and derivatives	Medium-chain hydroxy acids and derivatives	6.67472e+06	5.64841e+07	8.46239
(S)-beta-Tyrosine	164.067	387.2	181.074	4.4738	C9H11NO3	C21308	[M+H-H2O]+	MetaDNA			4.46809e+07	2.95879e+07	0.662206
Homogentisic acid	151.036	65.8	168.042	10.8187	C8H8O4	C00544	[M+H-H2O]+	MetaDNA	Benzene and substituted derivatives	1-hydroxy-2-unsubstituted benzenoids	5.5899e+07	2.04247e+07	0.365386
L-Aspartate-semialdehyde	118.047	491.1	117.043	20.1271	C4H7NO3	C00441	[M+H]+	MetaDNA	Carboxylic acids and derivatives	Amines	1.25798e+07	3.26176e+06	0.259285
(6Z)-Octadecenoic acid	283.263	248.6	282.256	0.790784	C18H34O2	C08363	[M+H]+	MetaDNA	Carboxylic acids and derivatives	Carbonyl compounds	1.44839e+08	2.58403e+07	0.178407
Palustradienal	286.237	625.2	286.23	25.504	C20H30O	C18220	[M]+	MetaDNA	Organic oxides	Carbonyl compounds	8.62712e+06	6.19629e+06	0.718234
Pseudoephedrine	165.114	838.9	165.115	10.9015	C10H15NO	C02765	[M]+	MetaDNA	Benzene and substituted derivatives	Alcohols and polyols	3.09779e+07	2.95528e+07	0.953995
Alpha-dimorphecolic acid	279.232	819.6	296.235	2.14875	C18H32O3	C14767	[M+H-H2O]+	BioDeepDB	Fatty Acyls	Lineolic acids and derivatives	4.06313e+06	3.22298e+07	7.93225
Butyric acid	88.0762	113.2	88.0524	0.0271649	C4H8O2	C00246	[M]+	BioDeepDB	Fatty Acyls	Fatty acids and conjugates	4.94256e+07	5.09479e+06	0.10308
D-Xylose	149.994	812.2	150.053	8.39793	C5H10O5	C00181	[M]-	BioDeepDB	Organooxygen compounds	Carbohydrates and carbohydrate conjugates	4.26366e+06	3.17146e+07	7.43836
L-Fucose	163.061	751.7	164.069	2.60026	C6H12O5	C00507	[M-H]-	BioDeepDB	Organooxygen compounds	Carbohydrates and carbohydrate conjugates	2.97941e+06	2.06459e+07	6.92951
5-Valerolactone	101.061	240.6	100.052	3.83929	C5H8O2	C02240	[M+H]+	BioDeepDB			3.12695e+07	6.91847e+06	0.221253
Triethylamine	101.06	95.1	101.12	2.17035	C6H15N	C14691	[M]+	BioDeepDB	Amines	Tertiary amines	1.22923e+08	1.10151e+08	0.896095
Allose	181.015	729.7	180.063	3.74098	C6H12O6	C01487	[M+H]+	BioDeepDB	Organooxygen compounds	Carbohydrates and carbohydrate conjugates	1.24814e+07	8.14664e+07	6.52701
Isovaleric acid	102.034	413.4	102.068	0.041514	C5H10O2	C08262	[M]+	BioDeepDB	Fatty Acyls	Fatty acids and conjugates	1.3401e+09	1.20449e+09	0.898806
Epinephrine	182.987	397.5	183.089	7.1722	C9H13NO3	C00788	[M]+	BioDeepDB	Phenols	Benzenediols	9.52947e+06	5.64965e+07	5.92861
Alpha-D-Glucose	179.056	662.8	180.063	0	C6H12O6	C00267	[M-H]-	BioDeepDB	Organooxygen compounds	Carbohydrates and carbohydrate conjugates	3.61119e+06	2.08231e+07	5.76627
4-Hydroxystyrene	121.029	792	120.058	7.27085	C8H8O	C05627	[M+H]+	BioDeepDB	Benzene and substituted derivatives	Styrenes	8.97734e+06	6.80621e+06	0.758154
Dimethylglycine	104.107	88.2	103.063	17.1466	C4H9NO2	C01026	[M+H]+	BioDeepDB	Carboxylic acids and derivatives	Amino acids, peptides, and analogues	1.38365e+08	1.34819e+08	0.974374
Desaminotyrosine	167.01	398.4	166.063	15.2152	C9H10O3	C01744	[M+H]+	BioDeepDB	Phenylpropanoic acids		6.16244e+07	3.3016e+08	5.35761
Heptanoic acid	130.966	139	130.099	1.97954	C7H14O2	C17714	[M+H]+	BioDeepDB	Fatty Acyls	Fatty acids and conjugates	7.78681e+07	2.60765e+07	0.33488
Creatine	130.967	279.9	131.07	0.454665	C4H9N3O2	C00300	[M]+	BioDeepDB	Carboxylic acids and derivatives	Amino acids, peptides, and analogues	3.30862e+07	7.05506e+06	0.213233
2-Heptanone	114.091	368.5	114.105	2.14115	C7H14O	C08380	[M]+	BioDeepDB	Organooxygen compounds	Carbonyl compounds	7.60173e+07	1.97621e+07	0.259968
Glutaric acid	131.975	124.6	132.042	2.40858	C5H8O4	C00489	[M]+	BioDeepDB	Carboxylic acids and derivatives	Dicarboxylic acids and derivatives	1.43915e+08	7.07643e+07	0.491708
L-Gulose	179.056	290.3	180.063	0	C6H12O6	C15923	[M-H]-	BioDeepDB	Organooxygen compounds	Carbohydrates and carbohydrate conjugates	2.57589e+06	1.37285e+07	5.32962
Adenine	136.061	32.3	135.054	5.70332	C5H5N5	C00147	[M+H]+	BioDeepDB	Imidazopyrimidines	Purines and purine derivatives	7.55905e+07	6.73869e+07	0.891474
1-Naphthylamine	123.902	637.4	143.073	7.87828	C10H9N	C14790	[M-H2O-H]-	BioDeepDB			2.0344e+06	1.07142e+07	5.26651
L-Cysteine	120.981	141.5	121.02	4.21917	C3H7NO2S	C00097	[M]+	BioDeepDB	Carboxylic acids and derivatives	Amino acids, peptides, and analogues	3.60939e+07	2.76617e+07	0.76638
Isonicotinic acid	124.039	409.4	123.032	0.61271	C6H5NO2	C07446	[M+H]+	BioDeepDB	Pyridines and derivatives	Pyridinecarboxylic acids and derivatives	4.54142e+06	2.29333e+07	5.04981
Tyrosol	139.075	103.2	138.068	4.43922	C8H10O2	C06044	[M+H]+	BioDeepDB	Phenols	Tyrosols and derivatives	4.99478e+07	2.05554e+07	0.411538
(S)-1-Phenylethanol	122.072	832.4	122.073	13.9263	C8H10O	C11348	[M]+	BioDeepDB			7.23882e+06	5.57819e+06	0.770593
Nicotinic acid	124.04	145	123.032	4.83715	C6H5NO2	C00253	[M+H]+	BioDeepDB	Pyridines and derivatives	Pyridinecarboxylic acids and derivatives	2.72959e+07	2.57276e+07	0.942545
Dehydroepiandrosterone	269.212	815.1	288.209	0.471043	C19H28O2	C01227	[M-H2O-H]-	BioDeepDB	Steroids and steroid derivatives	Androstane steroids	8.42449e+06	3.80343e+07	4.51473
Pipecolic acid	129.066	95.9	129.079	1.91259	C6H11NO2	C00408	[M]+	BioDeepDB	Carboxylic acids and derivatives	Amino acids, peptides, and analogues	1.28557e+07	1.05913e+07	0.823861
13(S)-HpOTrE	311.212	788	310.214	26.255	C18H30O4	C04785	[M+H]+	BioDeepDB			2.15976e+07	9.5476e+07	4.42067
Oxoglutaric acid	129.127	785.3	146.022	5.1255	C5H6O5	C00026	[M+H-H2O]+	BioDeepDB	Keto acids and derivatives	Gamma-keto acids and derivatives	1.32813e+07	1.31853e+07	0.992775
cis-4-Hydroxy-L-proline	130.966	44.2	131.058	0.700174	C5H9NO3	C01015	[M]+	BioDeepDB			3.27603e+07	8.53724e+06	0.260597
Ciliatine	125.986	218.9	125.024	3.38521	C2H8NO3P	C03557	[M+H]+	BioDeepDB	Organic phosphonic acids and derivatives	Organic phosphonic acids	2.12572e+07	9.38458e+07	4.41478
Guanidinosuccinic acid	174.954	170.5	175.059	6.79156	C5H9N3O4	C03139	[M]-	BioDeepDB	Carboxylic acids and derivatives	Amino acids, peptides, and analogues	1.19066e+08	5.2401e+08	4.40101
L-Sorbose	179.055	777.7	180.063	4.60191	C6H12O6	C00247	[M-H]-	MetaDNA	Organooxygen compounds	Alcohols and polyols	7.04222e+06	3.04031e+07	4.31726
Putrescine	89.5072	659.8	88.1	0.316948	C4H12N2	C00134	[M+H]+	BioDeepDB			3.90658e+06	1.6579e+07	4.24387
L-Methionine	148.976	328.9	149.051	7.08809	C5H11NO2S	C00073	[M]+	BioDeepDB	Carboxylic acids and derivatives	Amino acids, peptides, and analogues	1.41617e+07	6.79877e+06	0.480082
Quinolinic acid	167.011	362.9	167.022	10.2325	C7H5NO4	C03722	[M]+	BioDeepDB	Pyridines and derivatives	Pyridinecarboxylic acids and derivatives	2.19389e+08	9.01956e+07	0.411121
D-Ribose	151.035	648.1	150.053	2.98856	C5H10O5	C00121	[M+H]+	BioDeepDB	Organooxygen compounds	Carbohydrates and carbohydrate conjugates	3.86045e+07	2.17026e+07	0.562178
Perillyl alcohol	153.091	566.1	152.12	0.243816	C10H16O	C02452	[M+H]+	BioDeepDB	Prenol lipids	Monoterpenoids	8.85752e+06	2.82005e+06	0.318379
p-Hydroxyphenylacetic acid	153.091	215.5	152.047	1.05903	C8H8O3	C00642	[M+H]+	BioDeepDB	Phenols	1-hydroxy-2-unsubstituted benzenoids	1.71582e+07	3.36981e+06	0.196396
Mandelic acid	153.127	167.6	152.047	1.71851	C8H8O3	C01984	[M+H]+	BioDeepDB	Benzene and substituted derivatives		2.14394e+07	1.42353e+07	0.663979
Cyclic GMP	346.331	757.6	345.047	1.60505	C10H12N5O7P	C00942	[M+H]+	BioDeepDB	Purine nucleotides	Cyclic purine nucleotides	1.34234e+07	5.35466e+07	3.98903
3-Indoleacetonitrile	156.12	665.6	156.069	0.785966	C10H8N2	C02938	[M]+	BioDeepDB	Indoles and derivatives	Indoles	3.39284e+07	6.97726e+06	0.205646
Selenocysteine	169.977	386	168.964	2.38579	C3H7NO2Se	C05688	[M+H]+	BioDeepDB	Carboxylic acids and derivatives	Amino acids, peptides, and analogues	1.55692e+07	6.18283e+07	3.9712
Adipic acid	145.05	717.8	146.058	0.689415	C6H10O4	C06104	[M-H]-	BioDeepDB	Fatty Acyls	Fatty acids and conjugates	1.55797e+06	6.13515e+06	3.93792
4-Pyridoxic acid	182.983	248	183.053	10.1558	C8H9NO4	C00847	[M]+	BioDeepDB	Pyridines and derivatives	Pyridinecarboxylic acids and derivatives	1.23677e+08	3.48953e+07	0.282148
L-Iditol	181.071	578.7	182.079	4.5507	C6H14O6	C01507	[M-H]-	BioDeepDB	Organooxygen compounds	Carbohydrates and carbohydrate conjugates	5.10429e+07	2.00434e+08	3.92677
Adenosine 5'-phosphate disodium	391.284	818	391.027	1.2198	C10H12N5O7P. 2Na	NULL	[M]+	BioDeepDB			3.06379e+07	1.12649e+08	3.67679
D-Fructose	179.056	233.6	180.063	0	C6H12O6	C00095	[M-H]-	BioDeepDB	Organooxygen compounds	Carbohydrates and carbohydrate conjugates	2.34963e+06	8.1915e+06	3.48629
3,4-Dihydroxyphenylglycol	171.065	444.6	170.058	1.02885	C8H10O4	C05576	[M+H]+	BioDeepDB	Phenols	Benzenediols	2.41382e+06	2.20517e+06	0.913558
3-(2-Hydroxyphenyl)propanoic acid	146.966	494.3	166.063	6.72539	C9H10O3	C01198	[M-H2O-H]-	BioDeepDB	Phenylpropanoic acids		1.37114e+08	4.77938e+08	3.4857
Pelargonic acid	157.087	688.7	158.131	0.148113	C9H18O2	C01601	[M-H]-	BioDeepDB	Fatty Acyls	Fatty acids and conjugates	2.93915e+06	1.01845e+07	3.46512
Ethylmethylacetic acid	101.024	490.4	102.068	10.8868	C5H10O2	C18319	[M-H]-	BioDeepDB	Fatty Acyls	Fatty acids and conjugates	1.47864e+07	4.78536e+07	3.23632
Vanillylmandelic acid	198.186	778.1	198.053	3.1912	C9H10O5	C05584	[M]+	BioDeepDB	Phenols	Methoxyphenols	1.38555e+07	9.69312e+06	0.699586
5-Aminopentanal	102.092	643.6	101.084	2.19411	C5H11NO	C12455	[M+H]+	MetaDNA	Organic oxides	Amines	9.66101e+06	2.89128e+07	2.99273
2-Ketobutyric acid	102.128	464.2	102.032	2.99607	C4H6O3	C00109	[M]+	BioDeepDB	Keto acids and derivatives	Short-chain keto acids and derivatives	1.93769e+07	5.77617e+07	2.98096
Dodecanoic acid	199.986	613.2	200.178	4.41023	C12H24O2	C02679	[M]+	BioDeepDB	Fatty Acyls	Fatty acids and conjugates	4.46327e+07	1.61332e+07	0.361465
Undecanoic acid	186.957	391.5	186.162	4.5091	C11H22O2	C17715	[M+H]+	BioDeepDB	Fatty Acyls	Fatty acids and conjugates	1.48995e+07	4.06382e+06	0.272749
Deoxycytidine	227.184	837.4	227.091	0.467683	C9H13N3O4	C00881	[M]+	BioDeepDB	Pyrimidine nucleosides	Pyrimidine 2'-deoxyribonucleosides	1.89115e+07	1.64686e+07	0.870824
Hydroxykynurenine	225.029	422.9	224.08	2.19067	C10H12N2O4	C02794	[M+H]+	BioDeepDB	Organooxygen compounds	Carbonyl compounds	3.97294e+07	2.47857e+07	0.623861
Porphobilinogen	226.18	814.9	226.095	1.24218	C10H14N2O4	C00931	[M]+	BioDeepDB	Organonitrogen compounds	Amines	4.40249e+08	2.9131e+08	0.661693
Procollagen 5-hydroxy-L-lysine	197.808	325.9		1.23571	C7H13N3O3R2	C01211	[M-H]-	BioDeepDB			3.41878e+07	9.99204e+07	2.92269
5-Hydroxyindoleacetic acid	173.984	119.4	191.058	2.15537	C10H9NO3	C05635	[M+H-H2O]+	BioDeepDB	Indoles and derivatives	Indolyl carboxylic acids and derivatives	9.00949e+06	2.58758e+07	2.87206
Palmitoleic acid	255.234	740.7	254.225	8.32178	C16H30O2	C08362	[M+H]+	BioDeepDB	Fatty Acyls	Fatty acids and conjugates	2.60789e+07	1.51599e+07	0.581307
17a-Estradiol	272.185	408.3	272.178	1.5199	C18H24O2	C02537	[M]+	BioDeepDB	Steroids and steroid derivatives	Estrane steroids	2.97182e+07	1.96667e+07	0.661775
Gamma-Linolenic acid	278.186	410.2	278.225	2.31851	C18H30O2	C06426	[M]+	BioDeepDB	Fatty Acyls	Lineolic acids and derivatives	1.67444e+07	1.22837e+07	0.733603
Linoleic acid	280.263	812.6	280.24	2.04165	C18H32O2	C01595	[M]+	BioDeepDB	Fatty Acyls	Lineolic acids and derivatives	7.34696e+07	1.197e+07	0.162925
Norepinephrine	169.977	344.7	169.074	0.14004	C8H11NO3	C00547	[M+H]+	BioDeepDB	Phenols	Benzenediols	4.29184e+07	1.07959e+08	2.51545
N-Acetyl-L-aspartic acid	174.041	77.5	175.048	0.137899	C6H9NO5	C01042	[M-H]-	BioDeepDB	Carboxylic acids and derivatives	Amino acids, peptides, and analogues	3.10301e+06	7.70173e+06	2.48202
Aflatoxin B1	312.362	799.8	312.063	1.32647	C17H12O6	C06800	[M]+	BioDeepDB	Coumarins and derivatives	Furanocoumarins	5.71042e+07	3.86899e+07	0.677531
12-Keto-tetrahydro-leukotriene B4	336.326	808.2	336.23	3.52195	C20H32O4	C02165	[M]+	BioDeepDB	Fatty Acyls	Eicosanoids	4.63454e+07	4.94976e+06	0.106801
Docosahexaenoic acid	328.199	416.8	328.24	0.432177	C22H32O2	C06429	[M]+	BioDeepDB	Fatty Acyls	Fatty acids and conjugates	8.43798e+06	4.01037e+06	0.475276
Isobutyric acid	88.0764	289.9	88.0524	2.50346	C4H8O2	C02632	[M]+	BioDeepDB	Carboxylic acids and derivatives	Carboxylic acids	1.09162e+07	2.69758e+07	2.47118
Erucic acid	338.341	800.1	338.318	0.207748	C22H42O2	C08316	[M]+	BioDeepDB	Fatty Acyls	Fatty acids and conjugates	6.33331e+09	2.96498e+09	0.468157
8,11,14-Eicosatrienoic acid	307.227	805.7	306.256	1.34154	C20H34O2	C03242	[M+H]+	BioDeepDB	Fatty Acyls	Fatty acids and conjugates	2.70199e+06	6.44732e+06	2.38614
D-Glucose	179.056	478.1	180.063	0.0675989	C6H12O6	C00031	[M-H]-	MoNA	Organooxygen compounds	Carbohydrates and carbohydrate conjugates	5.2365e+06	1.24258e+07	2.37292
Rosmarinic acid	360.236	419.1	360.084	1.13248	C18H16O8	C01850	[M]+	BioDeepDB	Cinnamic acids and derivatives	Hydroxycinnamic acids and derivatives	1.68122e+07	1.12524e+07	0.669298
Cholesterol	369.353	785.3	386.355	3.24892	C27H46O	C00187	[M+H-H2O]+	BioDeepDB	Steroids and steroid derivatives	Cholestane steroids	1.92561e+07	2.18706e+06	0.113578
Lithocholic acid	376.312	759.8	376.298	0.331302	C24H40O3	C03990	[M]+	BioDeepDB	Lipids and lipid-like molecules	Steroids and steroid derivatives	4.65773e+07	3.38483e+07	0.726711
Pimelic acid	159.969	123	160.074	0.821845	C7H12O4	C02656	[M]+	BioDeepDB	Fatty Acyls	Fatty acids and conjugates	1.39153e+08	3.2545e+08	2.33879
S-Hexyl-glutathione	391.288	824.3	391.178	10.8973	C16H29N3O6S	C02886	[M]+	BioDeepDB			4.76872e+07	2.40248e+07	0.503799
Sodium deoxycholate	415.21	769.6	414.275	0.670672	C24H39O4. Na	C11171	[M+H]+	BioDeepDB			1.61079e+08	1.60759e+08	0.998013
S-Adenosylmethionine	398.24	763	398.137	2.31303	C15H22N6O5S	C00019	[M]+	BioDeepDB			1.94255e+07	1.85838e+07	0.95667
Isovitexin	432.237	769.6	432.106	5.11459	C21H20O10	C01714	[M]+	BioDeepDB			8.07328e+07	5.19222e+07	0.643136
Acetoacetic acid	102.034	289.9	102.032	22.5415	C4H6O3	C00164	[M]+	BioDeepDB	Keto acids and derivatives	Short-chain keto acids and derivatives	4.38415e+08	1.979e+08	0.4514
Pyruvic acid	87.0088	144.4	88.016	0.873475	C3H4O3	C00022	[M-H]-	BioDeepDB	Keto acids and derivatives	Alpha-keto acids and derivatives	2.55556e+07	5.72673e+07	2.24089
2-Phenylethanol	105.07	454.5	122.073	0.951744	C8H10O	C05853	[M+H-H2O]+	BioDeepDB	Benzene and substituted derivatives		4.78308e+06	4.42123e+06	0.924348
Epsilon-caprolactam	114.091	777.4	113.084	0	C6H11NO	C06593	[M+H]+	BioDeepDB	Lactams	Caprolactams	1.94345e+07	1.05246e+07	0.541545
Betonicine	142.086	326.2	159.089	27.6875	C7H13NO3	C08269	[M+H-H2O]+	MoNA	Carboxylic acids and derivatives	Amino acids, peptides, and analogues	2.46113e+07	5.45869e+07	2.21796
Hydroquinone	111.023	117.7	110.037	22.9432	C6H6O2	C00530	[M+H]+	BioDeepDB	Phenols	Benzenediols	2.37942e+06	5.17663e+06	2.17558
Trigonelline	138.054	98	137.048	4.89662	C7H7NO2	C01004	[M+H]+	BioDeepDB			1.07536e+07	9.11905e+06	0.848
Phosphohydroxypyruvic acid	184.987	571	183.977	12.5632	C3H5O7P	C03232	[M+H]+	MetaDNA	Carboxylic acids and derivatives	Alpha-keto acids and derivatives	7.28975e+06	1.58337e+07	2.17204
Guanosine	283.261	707.8	283.092	9.01436	C10H13N5O5	C00387	[M]-	BioDeepDB	Purine nucleosides		1.67086e+07	3.48065e+07	2.08314
3,4-Dimethoxybenzaldehyde	167.07	792	166.063	2.84911	C9H10O3	C02201	[M+H]+	BioDeepDB	Benzene and substituted derivatives	Methoxybenzenes	1.69594e+08	1.23951e+08	0.730869
13S-hydroxyoctadecadienoic acid	295.227	820.2	296.235	2.11363	C18H32O3	C14762	[M-H]-	BioDeepDB	Fatty Acyls	Lineolic acids and derivatives	1.07972e+07	2.14776e+07	1.98919
Homovanillic acid	182.984	123	182.058	5.69786	C9H10O4	C05582	[M+H]+	BioDeepDB	Phenols	Methoxyphenols	2.5005e+08	4.90133e+08	1.96014
Methoxamine	194.115	485.2	211.121	10.4783	C11H17NO3	C07513	[M+H-H2O]+	BioDeepDB	Benzene and substituted derivatives	Methoxybenzenes	2.42559e+07	1.77395e+07	0.731347
alpha-Ketoisovaleric acid	115.04	612.5	116.047	0.208623	C5H8O3	C00141	[M-H]-	MoNA	Keto acids and derivatives	Short-chain keto acids and derivatives	9.77525e+06	1.86998e+07	1.91297
Capsidiol	219.174	629.3	236.178	2.28129	C15H24O2	C09627	[M+H-H2O]+	BioDeepDB	Prenol lipids	Sesquiterpenoids	9.42919e+06	5.69328e+06	0.603794
16-Hydroxy hexadecanoic acid	255.232	760.1	272.235	15.8052	C16H32O3	C18218	[M+H-H2O]+	BioDeepDB	Fatty Acyls	Fatty acids and conjugates	1.71218e+07	1.19101e+07	0.695609
4-Hydroxycinnamic acid	146.981	728	164.047	6.72885	C9H8O3	C00811	[M+H-H2O]+	BioDeepDB	Cinnamic acids and derivatives	Hydroxycinnamic acids and derivatives	1.30447e+07	2.4935e+07	1.91151
Nonadecanoic acid	297.244	787.8	298.287	2.59349	C19H38O2	C16535	[M-H]-	BioDeepDB	Fatty Acyls	Fatty acids and conjugates	3.86323e+07	6.9915e+07	1.80976
10E,12Z-Octadecadienoic acid	281.246	791.4	280.24	5.33341	C18H32O2	C04056	[M+H]+	BioDeepDB	Fatty Acyls	Lineolic acids and derivatives	2.73768e+07	1.90969e+07	0.697558
Sphingosine	282.279	781.8	299.282	12.5196	C18H37NO2	C00319	[M+H-H2O]+	BioDeepDB	Organonitrogen compounds	Amines	4.90968e+08	9.02551e+07	0.183831
AMP	348.069	144.4	347.063	3.09134	C10H14N5O7P	C00020	[M+H]+	BioDeepDB	Purine nucleotides	Purine ribonucleotides	6.23628e+06	5.6456e+06	0.905284
Salicylic acid	139.112	140.8	138.032	4.73181	C7H6O3	C00805	[M+H]+	BioDeepDB	Benzene and substituted derivatives	Benzoic acids and derivatives	1.1863e+07	2.03213e+07	1.713
L-Tyrosine	164.066	603.8	181.074	4.05935	C9H11NO3	C00082	[M+H-H2O]+	MoNA	Carboxylic acids and derivatives	Amino acids, peptides, and analogues	3.58068e+07	1.07326e+07	0.299737
Fomepizole	83.0613	568.1	82.0531	11.1243	C4H6N2	C07837	[M+H]+	MoNA	Azoles	Pyrazoles	1.70213e+08	1.02008e+08	0.599294
Betaine aldehyde	102.091	660.9	102.092	0.583555	C5H12NO	C00576	[M]+	MoNA	Organonitrogen compounds	Quaternary ammonium salts	2.78706e+07	4.74044e+07	1.70087
Guanine	152.056	104.1	151.049	1.15746	C5H5N5O	C00242	[M+H]+	MoNA	Imidazopyrimidines	Purines and purine derivatives	1.17769e+06	1.05726e+06	0.897739
L-Leucine	130.087	819.2	131.095	0.184491	C6H13NO2	C00123	[M-H]-	MetaDNA	Carboxylic acids and derivatives	Amines	6.45708e+06	1.07588e+07	1.66621
Inosine	267.074	259.6	268.081	1.40785	C10H12N4O5	C00294	[M-H]-	MoNA	Purine nucleosides		3.20192e+06	5.27961e+06	1.64889
Aminocaproic acid	132.103	281.7	131.095	2.15559	C6H13NO2	C02378	[M+H]+	BioDeepDB	Fatty Acyls	Fatty acids and conjugates	3.26261e+07	2.13311e+07	0.653805
5-(2-Hydroxyethyl)-4-methylthiazole	143.04	445.3	143.041	0.938652	C6H9NOS	C04294	[M]+	BioDeepDB	Azoles	Thiazoles	7.54847e+07	2.60202e+07	0.344708
(+)-Camphor	152.118	839.1	152.12	12.4903	C10H16O	C00808	[M]+	BioDeepDB			1.95423e+07	1.90787e+07	0.97628
Nootkatone	219.175	600.3	218.167	5.12831	C15H22O	C17914	[M+H]+	mzCloud	Prenol lipids	Sesquiterpenoids	1.38797e+07	1.25016e+07	0.90071
Diisobutyl phthalate	279.162	282.6	278.152	9.75778	C16H22O4	C15205	[M+H]+	mzCloud	Benzene and substituted derivatives	Benzoic acids and derivatives	1.97239e+07	1.6862e+07	0.854902
4-Aminobutyraldehyde	88.0764	310.2	87.0684	0.0689114	C4H9NO	C00555	[M+H]+	BioDeepDB			9.16027e+06	6.9671e+06	0.760578
2-Pyrrolidinone	100.076	580	99.0684	1.49491	C5H9NO	C11118	[M+H]+	BioDeepDB	Pyrrolidines	Pyrrolidones	9.99835e+06	8.62267e+06	0.862409
Neocnidilide	177.127	566.5	194.131	22.7746	C12H18O2	C17002	[M+H-H2O]+	BioDeepDB	Lactones	Gamma butyrolactones	5.64693e+06	9.23961e+06	1.63622
3-Methyl-2-oxovaleric acid	113.06	179.3	130.063	1.23466	C6H10O3	C03465	[M+H-H2O]+	BioDeepDB	Keto acids and derivatives	Short-chain keto acids and derivatives	4.35507e+07	3.39592e+07	0.779764
L-Proline	114.935	838.8	115.063	15.201	C5H9NO2	C00148	[M]-	BioDeepDB	Carboxylic acids and derivatives	Amino acids, peptides, and analogues	4.36132e+08	7.12699e+08	1.63414
Purine	120.045	396.9	120.044	0.454068	C5H4N4	C15587	[M]+	BioDeepDB	Imidazopyrimidines	Purines and purine derivatives	5.10317e+07	5.07625e+06	0.0994725
Triacetate lactone	127.039	187.8	126.032	0.000774533	C6H6O3	C02752	[M+H]+	BioDeepDB			1.46515e+08	1.6279e+07	0.111108
Urocanic acid	137.035	149.8	138.043	1.63461	C6H6N2O2	C00785	[M-H]-	BioDeepDB	Azoles	Imidazoles	7.09148e+06	1.1438e+07	1.61292
L-Isoleucine	132.102	222.4	131.095	1.71711	C6H13NO2	C00407	[M+H]+	BioDeepDB	Carboxylic acids and derivatives	Amino acids, peptides, and analogues	3.23876e+08	2.00898e+08	0.620293
4-Hydroxyphenylacetaldehyde	136.062	143.8	136.052	1.70234	C8H8O2	C03765	[M]+	BioDeepDB	Benzene and substituted derivatives	Phenylacetaldehydes	1.03766e+07	8.14842e+06	0.785271
Acetylphosphate	139.988	678.1	139.988	4.25281	C2H5O5P	C00227	[M]+	BioDeepDB	Organic phosphoric acids and derivatives	Phosphate esters	4.06109e+07	2.93505e+07	0.722725
D-Galactose	179.056	587.1	180.063	0.424448	C6H12O6	C00124	[M-H]-	mzCloud	Endogenous Metabolites		8.75467e+06	1.39184e+07	1.58982
Methyl beta-D-galactoside	176.972	72	194.079	0.00993273	C7H14O6	C03619	[M+H-H2O]+	BioDeepDB			1.21467e+08	1.9007e+08	1.56479
L-Ribulose	131.035	261.8	150.053	5.26576	C5H10O5	C00310	[M-H2O-H]-	BioDeepDB	Organooxygen compounds	Carbohydrates and carbohydrate conjugates	1.52647e+07	2.30926e+07	1.51281
Indolelactic acid	188.07	364.6	205.074	20.9177	C11H11NO3	C02043	[M+H-H2O]+	BioDeepDB	Indoles and derivatives	Indolyl carboxylic acids and derivatives	6.54897e+06	9.74981e+06	1.48875
(R)-2-O-Sulfolactate	169.977	326.6	169.988	2.18266	C3H6O6S	C17205	[M]+	BioDeepDB			2.64777e+07	7.90708e+06	0.298632
Limonene-1,2-diol	171.149	584.9	170.131	0.849032	C10H18O2	C07276	[M+H]+	BioDeepDB			7.32272e+06	6.5114e+06	0.889205
7-Aminomethyl-7-carbaguanine	180.087	103.7	179.081	7.64077	C7H9N5O	C16675	[M+H]+	BioDeepDB	Pyrrolopyrimidines	Pyrrolo[2,3-d]pyrimidines	295556	262307	0.887502
Se-Methylselenocysteine	182.984	165.9	182.98	8.54695	C4H9NO2Se	C05689	[M]+	BioDeepDB	Carboxylic acids and derivatives	Amino acids, peptides, and analogues	3.49978e+08	2.4296e+08	0.694216
3-Ketosphingosine	280.263	800.7	297.267	14.3936	C18H35NO2	C06121	[M+H-H2O]+	BioDeepDB			1.92103e+07	2.94626e+06	0.153369
(2'E,4'Z,8E)-Colneleic acid	295.22	764.7	294.219	8.85174	C18H30O3	C19827	[M+H]+	BioDeepDB	Fatty Acyls	Fatty acids and conjugates	3.21951e+07	1.88427e+07	0.585267
Exemestane	279.162	623	296.178	29.9683	C20H24O2	C08162	[M+H-H2O]+	BioDeepDB	Steroids and steroid derivatives	Androstane steroids	9.52044e+06	1.40735e+07	1.47824
Dihydrouracil	112.984	204.6	114.043	0.36356	C4H6N2O2	C00429	[M-H]-	BioDeepDB	Diazines	Pyrimidines and pyrimidine derivatives	4.08578e+07	5.80988e+07	1.42198
5-Oxoavermectin ''1b'' aglycone	568.336	778.8	568.304	8.58453	C33H44O8	C11962	[M]+	BioDeepDB			2.51152e+07	9.95558e+06	0.396396
L-Tryptophan	205.097	364.6	204.09	0.858131	C11H12N2O2	C00078	[M+H]+	BioDeepDB	Indoles and derivatives	Indolyl carboxylic acids and derivatives	9.70721e+06	1.37828e+07	1.41985
Sphinganine	301.238	781.9	301.298	2.02904	C18H39NO2	C00836	[M]-	BioDeepDB	Organonitrogen compounds	Amines	1.0051e+08	1.42626e+08	1.41902
3-Dehydroshikimate	171.027	103.4	172.037	15.3426	C7H8O5	C02637	[M-H]-	BioDeepDB			5.0687e+07	7.16907e+07	1.41438
p-Coumaroyl quinic acid	337.089	345.6	338.1	12.5307	C16H18O8	C12208	[M-H]-	MetaDNA	Benzene and substituted derivatives	1-hydroxy-2-unsubstituted benzenoids	622730	584342	0.938355
2,3-Dihydroxy-3-methylbutanoate	115.04	671.6	134.058	4.25941	C5H10O4	C04039	[M-H2O-H]-	MetaDNA	Carboxylic acids and derivatives	Alcohols and polyols	1.3857e+07	1.9472e+07	1.40521
Itaconic acid	129.019	229.5	130.027	0.589059	C5H6O4	C00490	[M-H]-	MetaDNA	Carboxylic acids and derivatives	Carbonyl compounds	1.22064e+06	998483	0.817997
Phenylpyruvic acid	164.039	92.3	164.047	22.6171	C9H8O3	C00166	[M]-	BioDeepDB	Benzene and substituted derivatives	Phenylpyruvic acid derivatives	2.40944e+06	3.34462e+06	1.38813
Hypoxanthine	135.031	151.6	136.038	0.177737	C5H4N4O	C00262	[M-H]-	BioDeepDB	Imidazopyrimidines	Purines and purine derivatives	7.52417e+06	1.03014e+07	1.36911
(R)-3-Hydroxybutyric acid	103.04	233.3	104.047	0	C4H8O3	C01089	[M-H]-	BioDeepDB	Hydroxy acids and derivatives	Beta hydroxy acids and derivatives	2.93977e+08	4.9861e+07	0.169608
L-Arabinose	149.994	800.2	150.053	8.70312	C5H10O5	C00259	[M]-	BioDeepDB	Organooxygen compounds	Carbohydrates and carbohydrate conjugates	9.4375e+06	1.26952e+07	1.34519
L-Lactic acid	89.0244	265.2	90.0317	0.269589	C3H6O3	C00186	[M-H]-	BioDeepDB	Hydroxy acids and derivatives	Alpha hydroxy acids and derivatives	2.64736e+08	1.96855e+08	0.743592
trans-Cinnamate	146.966	537.9	148.052	5.58331	C9H8O2	C00423	[M-H]-	BioDeepDB			1.88268e+08	2.52105e+08	1.33907
3-Hydroxyphenylacetic acid	151.04	573	152.047	2.19732	C8H8O3	C05593	[M-H]-	MoNA	Phenols	1-hydroxy-4-unsubstituted benzenoids	7.94044e+06	1.06257e+07	1.33817
trans-1,2-Cyclohexanediol	114.936	761.8	116.084	27.2558	C6H12O2	C03739	[M-H]-	BioDeepDB			2.22846e+07	2.94337e+07	1.32081
Uracil	111.02	195.6	112.027	1.11692	C4H4N2O2	C00106	[M-H]-	BioDeepDB	Diazines	Pyrimidines and pyrimidine derivatives	3.15173e+06	1.36671e+06	0.433638
Ketoleucine	129.056	113.4	130.063	0.960826	C6H10O3	C00233	[M-H]-	BioDeepDB	Keto acids and derivatives	Short-chain keto acids and derivatives	1.49774e+07	1.18207e+07	0.789238
Cholesterol sulfate	465.306	822	466.312	2.52737	C27H46O4S	C18043	[M-H]-	BioDeepDB	Steroids and steroid derivatives	Cholestane steroids	1.32846e+07	1.71219e+07	1.28886
Oxalacetic acid	112.986	380.6	132.006	10.3766	C4H4O5	C00036	[M-H2O-H]-	BioDeepDB	Keto acids and derivatives	Short-chain keto acids and derivatives	5.86603e+07	2.03966e+07	0.347707
L-Carnitine	162.112	92.3	161.105	0.468811	C7H15NO3	C00318	[M+H]+	BioDeepDB	Organonitrogen compounds	Quaternary ammonium salts	6.19981e+07	7.9342e+07	1.27975
Deoxyuridine	228.195	777.1	228.075	2.21008	C9H12N2O5	C00526	[M]+	BioDeepDB	Pyrimidine nucleosides	Pyrimidine 2'-deoxyribonucleosides	3.07023e+07	3.92806e+07	1.2794
Maleic acid	115.04	110.4	116.011	9.13703	C4H4O4	C01384	[M-H]-	BioDeepDB			4.83377e+07	3.10147e+07	0.641626
Malonate	102.957	96.3	104.011	11.9155	C3H4O4	C00383	[M-H]-	BioDeepDB			2.8751e+07	3.67121e+07	1.2769
Betaine	116.928	794.4	117.079	6.30579	C5H11NO2	C00719	[M]-	BioDeepDB	Carboxylic acids and derivatives	Amino acids, peptides, and analogues	1.46262e+08	1.38746e+08	0.948608
Methylmalonic acid	117.019	784.2	118.027	0.649465	C4H6O4	C02170	[M-H]-	BioDeepDB	Carboxylic acids and derivatives	Dicarboxylic acids and derivatives	5.22723e+06	2.01606e+06	0.385684
Succinic acid	117.019	135.5	118.027	0.649465	C4H6O4	C00042	[M-H]-	BioDeepDB	Carboxylic acids and derivatives	Dicarboxylic acids and derivatives	1.10919e+07	2.71301e+06	0.244593
Pantothenic acid	220.118	326.8	219.111	0.220991	C9H17NO5	C00864	[M+H]+	MoNA	Alcohols and polyols	Polyols	5.85189e+06	7.44915e+06	1.27295
Phenylacetaldehyde	119.947	124.4	120.058	11.7153	C8H8O	C00601	[M]-	BioDeepDB	Benzene and substituted derivatives	Phenylacetaldehydes	1.31869e+07	6.68536e+06	0.50697
Phenylethylamine	121.029	67.7	121.089	7.69692	C8H11N	C05332	[M]-	BioDeepDB	Benzene and substituted derivatives	Phenethylamines	5.74866e+07	5.2782e+07	0.918162
Pyroglutamic acid	129.055	163.4	129.043	4.0469	C5H7NO3	C01879	[M]+	BioDeepDB	Carboxylic acids and derivatives	Amino acids, peptides, and analogues	3.2285e+07	4.07405e+07	1.2619
L-Glutamine	147.076	89.3	146.069	0.516739	C5H10N2O3	C00064	[M+H]+	BioDeepDB	Carboxylic acids and derivatives	Amino acids, peptides, and analogues	9.76514e+06	1.22763e+07	1.25716
Taurine	124.007	88.4	125.015	0.612866	C2H7NO3S	C00245	[M-H]-	BioDeepDB	Organic sulfonic acids and derivatives	Organosulfonic acids and derivatives	3.07412e+07	2.73708e+07	0.890361
1,2,3-Trihydroxybenzene	127.039	602.7	126.032	2.17257	C6H6O3	C01108	[M+H]+	BioDeepDB	Benzene and substituted derivatives	Phenols and derivatives	1.56761e+07	1.9601e+07	1.25037
5-Aminopentanoic acid	116.928	31.3	117.079	2.33293	C5H11NO2	C00431	[M]-	BioDeepDB	Carboxylic acids and derivatives	Amino acids, peptides, and analogues	6.02188e+08	7.50857e+08	1.24688
Deoxyinosine	233.155	829.6	252.086	0.9374	C10H12N4O4	C05512	[M-H2O-H]-	BioDeepDB	Purine nucleosides	Purine 2'-deoxyribonucleosides	2.04204e+07	2.54221e+07	1.24494
L-Phenylalanine	164.071	284.6	165.079	1.97475	C9H11NO2	C00079	[M-H]-	BioDeepDB	Carboxylic acids and derivatives	Amino acids, peptides, and analogues	8.53552e+06	1.05946e+07	1.24124
Phenyl acetate	134.894	87.5	136.052	5.96551	C8H8O2	C00548	[M-H]-	BioDeepDB			2.63197e+08	2.01041e+08	0.763842
D-Mannose	180.067	149.8	180.063	17.7712	C6H12O6	C00159	[M]-	BioDeepDB	Organooxygen compounds	Carbohydrates and carbohydrate conjugates	6.0504e+06	7.48191e+06	1.2366
Indolepyruvate	201.906	621.9	203.058	2.40239	C11H9NO3	C00331	[M-H]-	BioDeepDB	Indoles and derivatives	Indolyl carboxylic acids and derivatives	1.47017e+07	1.80244e+07	1.22601
Oxoadipic acid	158.978	128	160.037	4.04617	C6H8O5	C00322	[M-H]-	BioDeepDB	Keto acids and derivatives	Medium-chain keto acids and derivatives	1.18283e+08	6.43925e+07	0.544394
Spermidine	143.916	292.7	145.158	8.29365	C7H19N3	C00315	[M-H]-	BioDeepDB	Organonitrogen compounds	Amines	4.949e+06	4.1207e+06	0.832632
Corticosterone	346.331	725.8	346.214	0.923887	C21H30O4	C02140	[M]+	BioDeepDB	Steroids and steroid derivatives	Hydroxysteroids	4.50159e+07	5.51218e+07	1.2245
L-Arginine	175.119	86.5	174.112	0	C6H14N4O2	C00062	[M+H]+	BioDeepDB	Carboxylic acids and derivatives	Amino acids, peptides, and analogues	2.16062e+07	2.61418e+07	1.20992
4,5-Dihydroorotic acid	158.154	114	158.033	2.95724	C5H6N2O4	C00337	[M]+	BioDeepDB	Carboxylic acids and derivatives	Amino acids, peptides, and analogues	1.69682e+07	2.05282e+07	1.2098
N-Acetylserotonin	199.17	799.4	218.106	4.66804	C12H14N2O2	C00978	[M-H2O-H]-	BioDeepDB	Indoles and derivatives	Hydroxyindoles	4.65913e+07	5.62973e+07	1.20832
Cytosine	111.045	34.5	111.043	12.6077	C4H5N3O	C00380	[M]-	MetaDNA	Azacyclic compounds	Amines	6.56203e+07	7.82303e+07	1.19217
all-trans-Retinoic acid	299.258	828.2	300.209	3.74119	C20H28O2	C00777	[M-H]-	BioDeepDB	Prenol lipids	Retinoids	2.91916e+07	3.43934e+07	1.17819
5-Hydroxymethyluracil	142.035	114.3	142.038	20.4175	C5H6N2O3	C03088	[M]+	BioDeepDB	Diazines	Pyrimidines and pyrimidine derivatives	9.30447e+06	1.08478e+07	1.16587
Arachidic acid	311.168	836.7	312.303	0.629872	C20H40O2	C06425	[M-H]-	BioDeepDB	Fatty Acyls	Fatty acids and conjugates	2.81928e+07	3.25462e+07	1.15441
Niacinamide	123.056	148.6	122.048	3.25056	C6H6N2O	C00153	[M+H]+	BioDeepDB	Pyridines and derivatives	Pyridinecarboxylic acids and derivatives	1.54308e+08	1.77403e+08	1.14967
Sorbitol	181.072	145.2	182.079	2.07652	C6H14O6	C00794	[M-H]-	BioDeepDB	Organooxygen compounds	Carbohydrates and carbohydrate conjugates	4.46607e+07	1.02279e+07	0.229015
Pyrophosphate	176.936	79	177.943	0.565177	H4P2O7	C00013	[M-H]-	BioDeepDB	Non-metal oxoanionic compounds	Non-metal pyrophosphates	1.64131e+09	1.88489e+09	1.14841
Dimethyl sulfone	92.9281	85.3	94.0089	13.4581	C2H6O2S	C11142	[M-H]-	BioDeepDB	Sulfonyls	Sulfones	1.40337e+07	1.60482e+07	1.14354
3-Methylxanthine	165.04	81	166.049	4.24225	C6H6N4O2	C16357	[M-H]-	BioDeepDB	Imidazopyrimidines	Purines and purine derivatives	2.38153e+07	1.93161e+07	0.81108
Azelaic acid	187.097	577	188.105	0.662756	C9H16O4	C08261	[M-H]-	BioDeepDB	Fatty Acyls	Fatty acids and conjugates	1.54276e+07	5.77984e+06	0.374642
Citric acid	191.02	77.5	192.027	0.125641	C6H8O7	C00158	[M-H]-	BioDeepDB	Carboxylic acids and derivatives	Tricarboxylic acids and derivatives	1.76543e+07	1.30604e+07	0.739788
Succinic acid semialdehyde	101.024	188.1	102.032	0.237566	C4H6O3	C00232	[M-H]-	MetaDNA	Carboxylic acids and derivatives	Carbonyl compounds	5.5003e+07	6.28253e+07	1.14222
3-Methylindole	129.975	116.9	131.073	5.43091	C9H9N	C08313	[M-H]-	BioDeepDB	Indoles and derivatives	Indoles	6.56974e+07	7.49332e+07	1.14058
Sebacic acid	201.113	381.5	202.12	0.994466	C10H18O4	C08277	[M-H]-	BioDeepDB	Fatty Acyls	Fatty acids and conjugates	6.84146e+06	7.77424e+06	1.13634
Mannitol	181.073	47.2	182.079	9.25592	C6H14O6	C00392	[M-H]-	BioDeepDB	Organooxygen compounds	Carbohydrates and carbohydrate conjugates	9.57505e+07	2.16801e+07	0.226423
Quinate	191.056	81	192.063	0.921194	C7H12O6	C00296	[M-H]-	BioDeepDB			5.90704e+07	9.7922e+06	0.165772
11-Dehydrocorticosterone	325.185	835.1	344.199	12.885	C21H28O4	C05490	[M-H2O-H]-	BioDeepDB	Steroids and steroid derivatives	Hydroxysteroids	4.23151e+07	4.79341e+07	1.13279
L-Threonine	120.066	90.2	119.058	0.673399	C4H9NO3	C00188	[M+H]+	MoNA	Carboxylic acids and derivatives	Amino acids, peptides, and analogues	3.96449e+07	4.4823e+07	1.13061
N-Methyltyramine	151.097	838.9	151.1	15.2217	C9H13NO	C02442	[M]+	MetaDNA	Benzene and substituted derivatives	1-hydroxy-2-unsubstituted benzenoids	6.28323e+07	7.06507e+07	1.12443
Thymidine	242.177	813.2	242.09	3.29886	C10H14N2O5	C00214	[M]-	BioDeepDB	Pyrimidine nucleosides	Pyrimidine 2'-deoxyribonucleosides	3.9101e+07	2.678e+07	0.684893
4-Acetylbutyrate	129.055	92.9	130.063	2.46545	C6H10O3	C02129	[M-H]-	MoNA	Fatty Acyls	Fatty acids and conjugates	3.34585e+07	3.7359e+07	1.11658
Creatinine	113.017	104.6	113.059	10.3725	C4H7N3O	C00791	[M]-	BioDeepDB	Carboxylic acids and derivatives	Amino acids, peptides, and analogues	5.30072e+07	5.87571e+07	1.10847
Palmitic acid	255.069	692.3	256.24	11.2678	C16H32O2	C00249	[M-H]-	BioDeepDB	Fatty Acyls	Fatty acids and conjugates	2.12963e+08	1.55469e+08	0.730028
Fructose 1,6-bisphosphate	340.259	424.1	339.996	1.67465	C6H14O12P2	C00354	[M]+	BioDeepDB	Organooxygen compounds	Carbohydrates and carbohydrate conjugates	5.11727e+06	5.65812e+06	1.10569
Oleic acid	281.25	822.8	282.256	3.25225	C18H34O2	C00712	[M-H]-	BioDeepDB	Fatty Acyls	Fatty acids and conjugates	4.79489e+08	4.41749e+08	0.921292
O-Acetylcarnitine	238.932	109.9	204.124	4.05175	C9H18NO4	C02571	[M-H]-	BioDeepDB			3.59248e+07	3.94761e+07	1.09885
1-Aminocyclopropanecarboxylic acid	101.071	592.1	101.048	0.722122	C4H7NO2	C01234	[M]+	BioDeepDB	Carboxylic acids and derivatives	Amino acids, peptides, and analogues	2.02001e+07	2.21788e+07	1.09795
L-2,4-diaminobutyric acid	119.085	640.7	118.074	29.5923	C4H10N2O2	C03283	[M+H]+	BioDeepDB	Carboxylic acids and derivatives	Amino acids, peptides, and analogues	1.86969e+07	2.04822e+07	1.09549
Cadaverine	102.055	432.6	102.116	2.12227	C5H14N2	C01672	[M]+	BioDeepDB	Organonitrogen compounds	Amines	1.09743e+07	1.18878e+07	1.08324
D-Lyxose	149.994	839.1	150.053	8.03643	C5H10O5	C00476	[M]-	BioDeepDB			3.31036e+07	3.53607e+07	1.06818
O-Phosphoethanolamine	141.959	67.7	141.019	1.01795	C2H8NO4P	C00346	[M+H]+	BioDeepDB	Organic phosphoric acids and derivatives	Phosphate esters	3.27945e+08	3.49554e+08	1.06589
Glutathione	307.083	179.3	307.084	0.0228734	C10H17N3O6S	C00051	[M]+	BioDeepDB			1.76865e+07	1.87144e+07	1.05812
Beta-Tyrosine	164.067	356	181.074	5.69281	C9H11NO3	C04368	[M+H-H2O]+	MetaDNA	Benzene and substituted derivatives	1-hydroxy-2-unsubstituted benzenoids	4.73578e+07	5.00735e+07	1.05734
L-Glutamic acid	146.046	79	147.053	0.849049	C5H9NO4	C00025	[M-H]-	BioDeepDB	Carboxylic acids and derivatives	Amino acids, peptides, and analogues	3.82455e+07	4.01958e+07	1.05099
Phosphoglycolic acid	156.992	632.3	155.982	14.8033	C2H5O6P	C00988	[M+H]+	BioDeepDB	Organic phosphoric acids and derivatives	Phosphate esters	9.94308e+06	1.04347e+07	1.04945
Gentisic acid	153.022	146.2	154.027	14.2202	C7H6O4	C00628	[M-H]-	BioDeepDB	Benzene and substituted derivatives	Benzoic acids and derivatives	1.02688e+07	1.07498e+07	1.04684
L-Methionine S-oxide	166.053	92.6	165.046	0.0603043	C5H11NO3S	C02989	[M+H]+	BioDeepDB			2.1033e+07	2.19996e+07	1.04596
myo-Inositol	161.046	88.1	180.063	4.2845	C6H12O6	C00137	[M-H2O-H]-	BioDeepDB	Organooxygen compounds	Alcohols and polyols	8.56988e+07	248170	0.00289584
2,3-Butanediol	155.106	98.3	154.012	1.94944	C4H10O2S2	C00265	[M+H]+	BioDeepDB	Organooxygen compounds	Alcohols and polyols	5.62644e+07	5.87843e+07	1.04479
Acetylcholine chloride	180.973	104.4	181.087	5.86227	C7H16NO2. Cl	C08201	[M]-	BioDeepDB			1.91684e+09	1.99437e+09	1.04045
Galactitol	181.072	191.8	182.079	1.10453	C6H14O6	C01697	[M-H]-	BioDeepDB	Organooxygen compounds	Carbohydrates and carbohydrate conjugates	1.52424e+07	1.37467e+07	0.901874
Cytidine	242.943	116.2	243.085	1.62102	C9H13N3O5	C00475	[M]-	BioDeepDB			3.14527e+07	3.2454e+07	1.03183
Stearic acid	284.267	808.6	284.272	14.7748	C18H36O2	C01530	[M]-	BioDeepDB	Fatty Acyls	Fatty acids and conjugates	6.52647e+07	1.5262e+07	0.233847
Phosphoserine	185.023	640.3	185.009	0.207659	C3H8NO6P	C01005	[M]+	BioDeepDB	Carboxylic acids and derivatives	Amino acids, peptides, and analogues	1.82309e+08	1.87939e+08	1.03088
Fusicocca-2,10(14)-diene	272.258	697.8	272.25	28.2828	C20H32	C18229	[M]+	MetaDNA	Polycyclic hydrocarbons	Branched unsaturated hydrocarbons	2.27013e+07	2.33004e+07	1.02639
L-Erythrulose	101.024	124.8	120.042	4.85031	C4H8O4	C02045	[M-H2O-H]-	BioDeepDB	Organooxygen compounds	Carbohydrates and carbohydrate conjugates	1.68362e+07	1.72437e+07	1.02421
3-Methylthiopropionic acid	119.035	84.1	120.025	28.2072	C4H8O2S	C08276	[M-H]-	BioDeepDB	Fatty Acyls	Fatty acids and conjugates	1.12827e+07	1.15398e+07	1.02279
L-Serine	105.043	834.4	105.043	0.0695205	C3H7NO3	C00065	[M]+	BioDeepDB	Carboxylic acids and derivatives	Amino acids, peptides, and analogues	3.62099e+07	3.69942e+07	1.02166
Adenosine	268.227	606.6	267.097	24.4684	C10H13N5O4	C00212	[M+H]+	BioDeepDB	Purine nucleosides		8.8445e+06	9.0018e+06	1.01779
Fructose-1P	161.046	546.2	180.063	3.04262	C6H12O6	C10906	[M-H2O-H]-	BioDeepDB	Carbohydrates and carbohydrate conjugates	Monosaccharides	7.61159e+07	1.85758e+07	0.244047
Ergocalciferol	397.341	819.6	396.339	4.86855	C28H44O	C05441	[M+H]+	BioDeepDB	Steroids and steroid derivatives	Vitamin D and derivatives	5.60493e+06	5.686e+06	1.01446
Citramalic acid	129.019	730.1	148.037	3.79788	C5H8O5	C00815	[M-H2O-H]-	MoNA	Fatty Acyls	Fatty acids and conjugates	1.03367e+07	2.73165e+06	0.264267
L-Valine	118.087	108.3	117.079	5.28424	C5H11NO2	C00183	[M+H]+	MoNA	Carboxylic acids and derivatives	Amino acids, peptides, and analogues	4.16926e+07	4.22587e+07	1.01358
2-Iminobutanoate	102.055	558.4	101.048	0.50225	C4H7NO2	C20905	[M+H]+	BioDeepDB			8.82722e+06	8.94684e+06	1.01355
2',4'-Dihydroxyacetophenone	151.041	677.8	152.047	3.52146	C8H8O3	C03663	[M-H]-	MoNA	Benzene and substituted derivatives	Acetophenones	4.45699e+06	1.88014e+06	0.42184
Benzoate	121.029	115.6	122.037	2.67704	C7H6O2	C00180	[M-H]-	BioDeepDB			8.4729e+07	8.49954e+07	1.00314
Orotic acid	157.029	637.7	156.017	2.17885	C5H4N2O4	C00295	[M+H]+	BioDeepDB	Diazines	Pyrimidines and pyrimidine derivatives	1.16357e+07	1.1658e+07	1.00191
Thioguanine	166.018	93.8	167.027	9.78209	C5H5N5S	C07648	[M-H]-	mzCloud	Imidazopyrimidines	Purines and purine derivatives	243202	129169	0.531118
beta-D-Fructose 6-phosphate	259.022	78	260.03	1.63693	C6H13O9P	C05345	[M-H]-	mzCloud	Organooxygen compounds	Carbohydrates and carbohydrate conjugates	2.40118e+06	1.80916e+06	0.753446

## Sheet: R-Drynariae Rhizoma
name	mz	rt	exact_mass	ppm	formula	KEGG	precursor_type	library	class	sub_class	R-空白	R-骨碎补	Ratio
2-Hydroxy-2-ethylsuccinic acid	145.049	73.7	162.053	27.812	C6H10O5	C02488	[M+H-H2O]+	MetaDNA	Carboxylic acids and derivatives	Alcohols and polyols	5.06241e+07	4.01576e+07	0.793251
Quinate	191.056	81	192.063	0.921194	C7H12O6	C00296	[M-H]-	BioDeepDB			5.90704e+07	1.10425e+10	186.938
7-Aminomethyl-7-carbaguanine	180.087	103.7	179.081	7.64077	C7H9N5O	C16675	[M+H]+	BioDeepDB	Pyrrolopyrimidines	Pyrrolo[2,3-d]pyrimidines	295556	1.96873e+07	66.6111
Citric acid	191.02	77.5	192.027	0.125641	C6H8O7	C00158	[M-H]-	BioDeepDB	Carboxylic acids and derivatives	Tricarboxylic acids and derivatives	1.76543e+07	3.57036e+08	20.2237
Ethylmethylacetic acid	101.024	490.4	102.068	10.8868	C5H10O2	C18319	[M-H]-	BioDeepDB	Fatty Acyls	Fatty acids and conjugates	1.47864e+07	2.19552e+08	14.8482
9(S)-HPODE	295.216	791.8	312.23	21.5634	C18H32O4	C14827	[M+H-H2O]+	MetaDNA	Carboxylic acids and derivatives	Alkyl hydroperoxides	1.11328e+08	3.65844e+07	0.328617
Styrene Oxide	121.064	465.5	120.058	3.10578	C8H8O	C02083	[M+H]+	MetaDNA	Benzene and substituted derivatives	Ethers	8.25741e+07	3.83078e+07	0.463921
(S)-2-Phenyloxirane	121.064	416.3	120.058	2.27977	C8H8O	C20782	[M+H]+	MetaDNA			1.89437e+07	1.85249e+07	0.977892
Pyrrolidonecarboxylic acid	130.051	356.5	129.043	7.8739	C5H7NO3	C02237	[M+H]+	MetaDNA	Azacyclic compounds	Amino acids, peptides, and analogues	3.89712e+07	7.97864e+06	0.204732
p-Coumaroyl quinic acid	337.089	345.6	338.1	12.5307	C16H18O8	C12208	[M-H]-	MetaDNA	Benzene and substituted derivatives	1-hydroxy-2-unsubstituted benzenoids	622730	8.78265e+06	14.1035
Beta-Tyrosine	164.067	356	181.074	5.69281	C9H11NO3	C04368	[M+H-H2O]+	MetaDNA	Benzene and substituted derivatives	1-hydroxy-2-unsubstituted benzenoids	4.73578e+07	1.99237e+07	0.420705
(S)-beta-Tyrosine	164.067	387.2	181.074	4.4738	C9H11NO3	C21308	[M+H-H2O]+	MetaDNA			4.46809e+07	2.02339e+07	0.452855
Homogentisic acid	151.036	65.8	168.042	10.8187	C8H8O4	C00544	[M+H-H2O]+	MetaDNA	Benzene and substituted derivatives	1-hydroxy-2-unsubstituted benzenoids	5.5899e+07	2.592e+07	0.463692
L-Aspartate-semialdehyde	118.047	491.1	117.043	20.1271	C4H7NO3	C00441	[M+H]+	MetaDNA	Carboxylic acids and derivatives	Amines	1.25798e+07	3.58865e+06	0.28527
(6Z)-Octadecenoic acid	283.263	248.6	282.256	0.790784	C18H34O2	C08363	[M+H]+	MetaDNA	Carboxylic acids and derivatives	Carbonyl compounds	1.44839e+08	8.95874e+06	0.0618532
Palustradienal	286.237	625.2	286.23	25.504	C20H30O	C18220	[M]+	MetaDNA	Organic oxides	Carbonyl compounds	8.62712e+06	7.37552e+06	0.854923
3-Methylxanthine	165.04	81	166.049	4.24225	C6H6N4O2	C16357	[M-H]-	BioDeepDB	Imidazopyrimidines	Purines and purine derivatives	2.38153e+07	2.57683e+08	10.82
Fusicocca-2,10(14)-diene	272.258	697.8	272.25	28.2828	C20H32	C18229	[M]+	MetaDNA	Polycyclic hydrocarbons	Branched unsaturated hydrocarbons	2.27013e+07	2.2528e+07	0.992368
Butyric acid	88.0762	113.2	88.0524	0.0271649	C4H8O2	C00246	[M]+	BioDeepDB	Fatty Acyls	Fatty acids and conjugates	4.94256e+07	2.44194e+07	0.494064
Phosphoglycolic acid	156.992	632.3	155.982	14.8033	C2H5O6P	C00988	[M+H]+	BioDeepDB	Organic phosphoric acids and derivatives	Phosphate esters	9.94308e+06	8.16713e+07	8.21388
D-Fructose	179.056	233.6	180.063	0	C6H12O6	C00095	[M-H]-	BioDeepDB	Organooxygen compounds	Carbohydrates and carbohydrate conjugates	2.34963e+06	1.55159e+07	6.60356
Putrescine	89.5072	659.8	88.1	0.316948	C4H12N2	C00134	[M+H]+	BioDeepDB			3.90658e+06	2.4554e+07	6.28528
Triethylamine	101.06	95.1	101.12	2.17035	C6H15N	C14691	[M]+	BioDeepDB	Amines	Tertiary amines	1.22923e+08	4.28699e+07	0.348754
1-Aminocyclopropanecarboxylic acid	101.071	592.1	101.048	0.722122	C4H7NO2	C01234	[M]+	BioDeepDB	Carboxylic acids and derivatives	Amino acids, peptides, and analogues	2.02001e+07	5.44216e+06	0.269412
Selenocysteine	169.977	386	168.964	2.38579	C3H7NO2Se	C05688	[M+H]+	BioDeepDB	Carboxylic acids and derivatives	Amino acids, peptides, and analogues	1.55692e+07	9.60281e+07	6.16784
12-Hydroxydodecanoic acid	215.01	657	216.173	1.89479	C12H24O3	C08317	[M-H]-	BioDeepDB	Hydroxy acids and derivatives	Medium-chain hydroxy acids and derivatives	6.67472e+06	3.62334e+07	5.42845
D-Glucose	179.056	478.1	180.063	0.0675989	C6H12O6	C00031	[M-H]-	MoNA	Organooxygen compounds	Carbohydrates and carbohydrate conjugates	5.2365e+06	2.66896e+07	5.09684
Isonicotinic acid	124.039	409.4	123.032	0.61271	C6H5NO2	C07446	[M+H]+	BioDeepDB	Pyridines and derivatives	Pyridinecarboxylic acids and derivatives	4.54142e+06	2.23296e+07	4.91687
Exemestane	279.162	623	296.178	29.9683	C20H24O2	C08162	[M+H-H2O]+	BioDeepDB	Steroids and steroid derivatives	Androstane steroids	9.52044e+06	4.50118e+07	4.72791
3-(2-Hydroxyphenyl)propanoic acid	146.966	494.3	166.063	6.72539	C9H10O3	C01198	[M-H2O-H]-	BioDeepDB	Phenylpropanoic acids		1.37114e+08	6.41824e+08	4.68096
Adipic acid	145.05	717.8	146.058	0.689415	C6H10O4	C06104	[M-H]-	BioDeepDB	Fatty Acyls	Fatty acids and conjugates	1.55797e+06	7.27039e+06	4.66658
2-Ketobutyric acid	102.128	464.2	102.032	2.99607	C4H6O3	C00109	[M]+	BioDeepDB	Keto acids and derivatives	Short-chain keto acids and derivatives	1.93769e+07	9.00253e+07	4.64601
2-Heptanone	114.091	368.5	114.105	2.14115	C7H14O	C08380	[M]+	BioDeepDB	Organooxygen compounds	Carbonyl compounds	7.60173e+07	9.3895e+06	0.123518
Glutaric acid	131.975	124.6	132.042	2.40858	C5H8O4	C00489	[M]+	BioDeepDB	Carboxylic acids and derivatives	Dicarboxylic acids and derivatives	1.43915e+08	5.31995e+07	0.369659
L-Valine	118.087	108.3	117.079	5.28424	C5H11NO2	C00183	[M+H]+	MoNA	Carboxylic acids and derivatives	Amino acids, peptides, and analogues	4.16926e+07	3.46024e+07	0.829941
Adenine	136.061	32.3	135.054	5.70332	C5H5N5	C00147	[M+H]+	BioDeepDB	Imidazopyrimidines	Purines and purine derivatives	7.55905e+07	6.58091e+07	0.870601
L-Threonine	120.066	90.2	119.058	0.673399	C4H9NO3	C00188	[M+H]+	MoNA	Carboxylic acids and derivatives	Amino acids, peptides, and analogues	3.96449e+07	3.30721e+07	0.834207
L-2,4-diaminobutyric acid	119.085	640.7	118.074	29.5923	C4H10N2O2	C03283	[M+H]+	BioDeepDB	Carboxylic acids and derivatives	Amino acids, peptides, and analogues	1.86969e+07	8.62687e+07	4.61406
Perillyl alcohol	153.091	566.1	152.12	0.243816	C10H16O	C02452	[M+H]+	BioDeepDB	Prenol lipids	Monoterpenoids	8.85752e+06	4.00674e+07	4.52355
Tyrosol	139.075	103.2	138.068	4.43922	C8H10O2	C06044	[M+H]+	BioDeepDB	Phenols	Tyrosols and derivatives	4.99478e+07	1.7952e+07	0.359415
(S)-1-Phenylethanol	122.072	832.4	122.073	13.9263	C8H10O	C11348	[M]+	BioDeepDB			7.23882e+06	7.19541e+06	0.994003
trans-1,2-Cyclohexanediol	114.936	761.8	116.084	27.2558	C6H12O2	C03739	[M-H]-	BioDeepDB			2.22846e+07	9.98188e+07	4.47927
Ciliatine	125.986	218.9	125.024	3.38521	C2H8NO3P	C03557	[M+H]+	BioDeepDB	Organic phosphonic acids and derivatives	Organic phosphonic acids	2.12572e+07	2.09028e+07	0.983327
Pipecolic acid	129.066	95.9	129.079	1.91259	C6H11NO2	C00408	[M]+	BioDeepDB	Carboxylic acids and derivatives	Amino acids, peptides, and analogues	1.28557e+07	1.27773e+07	0.9939
Pyroglutamic acid	129.055	163.4	129.043	4.0469	C5H7NO3	C01879	[M]+	BioDeepDB	Carboxylic acids and derivatives	Amino acids, peptides, and analogues	3.2285e+07	9.60993e+06	0.297659
Guanidinosuccinic acid	174.954	170.5	175.059	6.79156	C5H9N3O4	C03139	[M]-	BioDeepDB	Carboxylic acids and derivatives	Amino acids, peptides, and analogues	1.19066e+08	5.21095e+08	4.37653
Oxalacetic acid	112.986	380.6	132.006	10.3766	C4H4O5	C00036	[M-H2O-H]-	BioDeepDB	Keto acids and derivatives	Short-chain keto acids and derivatives	5.86603e+07	2.56653e+08	4.37525
L-Gulose	179.056	290.3	180.063	0	C6H12O6	C15923	[M-H]-	BioDeepDB	Organooxygen compounds	Carbohydrates and carbohydrate conjugates	2.57589e+06	1.11909e+07	4.34447
5-Hydroxymethyluracil	142.035	114.3	142.038	20.4175	C5H6N2O3	C03088	[M]+	BioDeepDB	Diazines	Pyrimidines and pyrimidine derivatives	9.30447e+06	5.12182e+06	0.550469
Pimelic acid	159.969	123	160.074	0.821845	C7H12O4	C02656	[M]+	BioDeepDB	Fatty Acyls	Fatty acids and conjugates	1.39153e+08	2.89868e+07	0.208309
trans-Cinnamate	146.966	537.9	148.052	5.58331	C9H8O2	C00423	[M-H]-	BioDeepDB			1.88268e+08	8.17596e+08	4.34272
Pelargonic acid	157.087	688.7	158.131	0.148113	C9H18O2	C01601	[M-H]-	BioDeepDB	Fatty Acyls	Fatty acids and conjugates	2.93915e+06	1.24522e+07	4.23666
Quinolinic acid	167.011	362.9	167.022	10.2325	C7H5NO4	C03722	[M]+	BioDeepDB	Pyridines and derivatives	Pyridinecarboxylic acids and derivatives	2.19389e+08	9.11441e+07	0.415444
Dihydrouracil	112.984	204.6	114.043	0.36356	C4H6N2O2	C00429	[M-H]-	BioDeepDB	Diazines	Pyrimidines and pyrimidine derivatives	4.08578e+07	1.6887e+08	4.13313
Uracil	111.02	195.6	112.027	1.11692	C4H4N2O2	C00106	[M-H]-	BioDeepDB	Diazines	Pyrimidines and pyrimidine derivatives	3.15173e+06	1.27145e+07	4.03415
p-Hydroxyphenylacetic acid	153.091	215.5	152.047	1.05903	C8H8O3	C00642	[M+H]+	BioDeepDB	Phenols	1-hydroxy-2-unsubstituted benzenoids	1.71582e+07	9.42711e+06	0.549422
Mandelic acid	153.127	167.6	152.047	1.71851	C8H8O3	C01984	[M+H]+	BioDeepDB	Benzene and substituted derivatives		2.14394e+07	2.66833e+06	0.124459
Isobutyric acid	88.0764	289.9	88.0524	2.50346	C4H8O2	C02632	[M]+	BioDeepDB	Carboxylic acids and derivatives	Carboxylic acids	1.09162e+07	4.35286e+07	3.98754
3-Indoleacetonitrile	156.12	665.6	156.069	0.785966	C10H8N2	C02938	[M]+	BioDeepDB	Indoles and derivatives	Indoles	3.39284e+07	7.16869e+06	0.211289
Adenosine 5'-phosphate disodium	391.284	818	391.027	1.2198	C10H12N5O7P. 2Na	NULL	[M]+	BioDeepDB			3.06379e+07	1.1917e+08	3.88963
Galactitol	181.072	191.8	182.079	1.10453	C6H14O6	C01697	[M-H]-	BioDeepDB	Organooxygen compounds	Carbohydrates and carbohydrate conjugates	1.52424e+07	5.92203e+07	3.88523
4-Pyridoxic acid	182.983	248	183.053	10.1558	C8H9NO4	C00847	[M]+	BioDeepDB	Pyridines and derivatives	Pyridinecarboxylic acids and derivatives	1.23677e+08	1.21399e+08	0.981578
Suberic acid	173.082	410.2	174.089	1.87195	C8H14O4	C08278	[M-H]-	BioDeepDB	Fatty Acyls	Fatty acids and conjugates	1.54262e+06	5.93708e+06	3.8487
Phosphoserine	185.023	640.3	185.009	0.207659	C3H8NO6P	C01005	[M]+	BioDeepDB	Carboxylic acids and derivatives	Amino acids, peptides, and analogues	1.82309e+08	7.62065e+07	0.418007
L-Iditol	181.071	578.7	182.079	4.5507	C6H14O6	C01507	[M-H]-	BioDeepDB	Organooxygen compounds	Carbohydrates and carbohydrate conjugates	5.10429e+07	1.91924e+08	3.76005
Indolelactic acid	188.07	364.6	205.074	20.9177	C11H11NO3	C02043	[M+H-H2O]+	BioDeepDB	Indoles and derivatives	Indolyl carboxylic acids and derivatives	6.54897e+06	2.34512e+07	3.5809
L-Methionine	148.976	328.9	149.051	7.08809	C5H11NO2S	C00073	[M]+	BioDeepDB	Carboxylic acids and derivatives	Amino acids, peptides, and analogues	1.41617e+07	4.95231e+07	3.49697
Methyl beta-D-galactoside	176.972	72	194.079	0.00993273	C7H14O6	C03619	[M+H-H2O]+	BioDeepDB			1.21467e+08	1.15534e+08	0.95116
Allose	181.015	729.7	180.063	3.74098	C6H12O6	C01487	[M+H]+	BioDeepDB	Organooxygen compounds	Carbohydrates and carbohydrate conjugates	1.24814e+07	1.17576e+07	0.942008
Vanillylmandelic acid	198.186	778.1	198.053	3.1912	C9H10O5	C05584	[M]+	BioDeepDB	Phenols	Methoxyphenols	1.38555e+07	8.83252e+06	0.637473
Homovanillic acid	182.984	123	182.058	5.69786	C9H10O4	C05582	[M+H]+	BioDeepDB	Phenols	Methoxyphenols	2.5005e+08	1.15973e+08	0.463797
L-Tryptophan	205.097	364.6	204.09	0.858131	C11H12N2O2	C00078	[M+H]+	BioDeepDB	Indoles and derivatives	Indolyl carboxylic acids and derivatives	9.70721e+06	3.20399e+07	3.30063
Dodecanoic acid	199.986	613.2	200.178	4.41023	C12H24O2	C02679	[M]+	BioDeepDB	Fatty Acyls	Fatty acids and conjugates	4.46327e+07	8.62863e+06	0.193326
Procollagen 5-hydroxy-L-lysine	197.808	325.9		1.23571	C7H13N3O3R2	C01211	[M-H]-	BioDeepDB			3.41878e+07	1.11756e+08	3.26888
5-Oxoavermectin ''1b'' aglycone	568.336	778.8	568.304	8.58453	C33H44O8	C11962	[M]+	BioDeepDB			2.51152e+07	8.20043e+07	3.26512
Hydroxykynurenine	225.029	422.9	224.08	2.19067	C10H12N2O4	C02794	[M+H]+	BioDeepDB	Organooxygen compounds	Carbonyl compounds	3.97294e+07	3.24417e+07	0.816567
Orotic acid	157.029	637.7	156.017	2.17885	C5H4N2O4	C00295	[M+H]+	BioDeepDB	Diazines	Pyrimidines and pyrimidine derivatives	1.16357e+07	3.62209e+07	3.11291
L-Sorbose	179.055	777.7	180.063	4.60191	C6H12O6	C00247	[M-H]-	MetaDNA	Organooxygen compounds	Alcohols and polyols	7.04222e+06	2.181e+07	3.09703
Dimethylglycine	104.107	88.2	103.063	17.1466	C4H9NO2	C01026	[M+H]+	BioDeepDB	Carboxylic acids and derivatives	Amino acids, peptides, and analogues	1.38365e+08	4.23509e+08	3.06082
Palmitoleic acid	255.234	740.7	254.225	8.32178	C16H30O2	C08362	[M+H]+	BioDeepDB	Fatty Acyls	Fatty acids and conjugates	2.60789e+07	1.41318e+07	0.541886
17a-Estradiol	272.185	408.3	272.178	1.5199	C18H24O2	C02537	[M]+	BioDeepDB	Steroids and steroid derivatives	Estrane steroids	2.97182e+07	1.49426e+07	0.50281
Gamma-Linolenic acid	278.186	410.2	278.225	2.31851	C18H30O2	C06426	[M]+	BioDeepDB	Fatty Acyls	Lineolic acids and derivatives	1.67444e+07	1.2228e+07	0.730273
Linoleic acid	280.263	812.6	280.24	2.04165	C18H32O2	C01595	[M]+	BioDeepDB	Fatty Acyls	Lineolic acids and derivatives	7.34696e+07	1.31871e+07	0.17949
Ketoleucine	129.056	113.4	130.063	0.960826	C6H10O3	C00233	[M-H]-	BioDeepDB	Keto acids and derivatives	Short-chain keto acids and derivatives	1.49774e+07	4.35057e+07	2.90476
L-Glutamine	147.076	89.3	146.069	0.516739	C5H10N2O3	C00064	[M+H]+	BioDeepDB	Carboxylic acids and derivatives	Amino acids, peptides, and analogues	9.76514e+06	2.73269e+07	2.79842
Aflatoxin B1	312.362	799.8	312.063	1.32647	C17H12O6	C06800	[M]+	BioDeepDB	Coumarins and derivatives	Furanocoumarins	5.71042e+07	3.98557e+07	0.697947
12-Keto-tetrahydro-leukotriene B4	336.326	808.2	336.23	3.52195	C20H32O4	C02165	[M]+	BioDeepDB	Fatty Acyls	Eicosanoids	4.63454e+07	1.08e+07	0.233032
Docosahexaenoic acid	328.199	416.8	328.24	0.432177	C22H32O2	C06429	[M]+	BioDeepDB	Fatty Acyls	Fatty acids and conjugates	8.43798e+06	7.14889e+06	0.847228
Corticosterone	346.331	725.8	346.214	0.923887	C21H30O4	C02140	[M]+	BioDeepDB	Steroids and steroid derivatives	Hydroxysteroids	4.50159e+07	4.39972e+07	0.977369
Erucic acid	338.341	800.1	338.318	0.207748	C22H42O2	C08316	[M]+	BioDeepDB	Fatty Acyls	Fatty acids and conjugates	6.33331e+09	1.34986e+09	0.213137
Acetoacetic acid	102.034	289.9	102.032	22.5415	C4H6O3	C00164	[M]+	BioDeepDB	Keto acids and derivatives	Short-chain keto acids and derivatives	4.38415e+08	1.14477e+09	2.61115
L-Erythrulose	101.024	124.8	120.042	4.85031	C4H8O4	C02045	[M-H2O-H]-	BioDeepDB	Organooxygen compounds	Carbohydrates and carbohydrate conjugates	1.68362e+07	4.2067e+07	2.49861
Rosmarinic acid	360.236	419.1	360.084	1.13248	C18H16O8	C01850	[M]+	BioDeepDB	Cinnamic acids and derivatives	Hydroxycinnamic acids and derivatives	1.68122e+07	1.3532e+07	0.804889
Cholesterol	369.353	785.3	386.355	3.24892	C27H46O	C00187	[M+H-H2O]+	BioDeepDB	Steroids and steroid derivatives	Cholestane steroids	1.92561e+07	2.16402e+06	0.112381
Lithocholic acid	376.312	759.8	376.298	0.331302	C24H40O3	C03990	[M]+	BioDeepDB	Lipids and lipid-like molecules	Steroids and steroid derivatives	4.65773e+07	3.7822e+07	0.812026
4-Aminobutyraldehyde	88.0764	310.2	87.0684	0.0689114	C4H9NO	C00555	[M+H]+	BioDeepDB			9.16027e+06	2.1865e+07	2.38694
S-Hexyl-glutathione	391.288	824.3	391.178	10.8973	C16H29N3O6S	C02886	[M]+	BioDeepDB			4.76872e+07	2.16632e+07	0.454277
Dehydroepiandrosterone	269.212	815.1	288.209	0.471043	C19H28O2	C01227	[M-H2O-H]-	BioDeepDB	Steroids and steroid derivatives	Androstane steroids	8.42449e+06	1.98887e+07	2.36082
alpha-Ketoisovaleric acid	115.04	612.5	116.047	0.208623	C5H8O3	C00141	[M-H]-	MoNA	Keto acids and derivatives	Short-chain keto acids and derivatives	9.77525e+06	2.16611e+07	2.21591
8,11,14-Eicosatrienoic acid	307.227	805.7	306.256	1.34154	C20H34O2	C03242	[M+H]+	BioDeepDB	Fatty Acyls	Fatty acids and conjugates	2.70199e+06	5.97252e+06	2.21042
D-Ribose	151.035	648.1	150.053	2.98856	C5H10O5	C00121	[M+H]+	BioDeepDB	Organooxygen compounds	Carbohydrates and carbohydrate conjugates	3.86045e+07	8.20876e+07	2.12638
Betaine aldehyde	102.091	660.9	102.092	0.583555	C5H12NO	C00576	[M]+	MoNA	Organonitrogen compounds	Quaternary ammonium salts	2.78706e+07	9.20124e+06	0.330141
Undecanoic acid	186.957	391.5	186.162	4.5091	C11H22O2	C17715	[M+H]+	BioDeepDB	Fatty Acyls	Fatty acids and conjugates	1.48995e+07	3.07472e+07	2.06364
Epsilon-caprolactam	114.091	777.4	113.084	0	C6H11NO	C06593	[M+H]+	BioDeepDB	Lactams	Caprolactams	1.94345e+07	1.35877e+07	0.699157
(R)-2-O-Sulfolactate	169.977	326.6	169.988	2.18266	C3H6O6S	C17205	[M]+	BioDeepDB			2.64777e+07	5.45092e+07	2.05868
Methylmalonic acid	117.019	784.2	118.027	0.649465	C4H6O4	C02170	[M-H]-	BioDeepDB	Carboxylic acids and derivatives	Dicarboxylic acids and derivatives	5.22723e+06	1.06593e+07	2.03919
2,3-Dihydroxy-3-methylbutanoate	115.04	671.6	134.058	4.25941	C5H10O4	C04039	[M-H2O-H]-	MetaDNA	Carboxylic acids and derivatives	Alcohols and polyols	1.3857e+07	2.7857e+07	2.01032
Heptanoic acid	130.966	139	130.099	1.97954	C7H14O2	C17714	[M+H]+	BioDeepDB	Fatty Acyls	Fatty acids and conjugates	7.78681e+07	1.54875e+08	1.98894
L-Carnitine	162.112	92.3	161.105	0.468811	C7H15NO3	C00318	[M+H]+	BioDeepDB	Organonitrogen compounds	Quaternary ammonium salts	6.19981e+07	2.9947e+07	0.483031
5-Hydroxyindoleacetic acid	173.984	119.4	191.058	2.15537	C10H9NO3	C05635	[M+H-H2O]+	BioDeepDB	Indoles and derivatives	Indolyl carboxylic acids and derivatives	9.00949e+06	1.78693e+07	1.98338
Urocanic acid	137.035	149.8	138.043	1.63461	C6H6N2O2	C00785	[M-H]-	BioDeepDB	Azoles	Imidazoles	7.09148e+06	1.32944e+07	1.8747
Cyclic GMP	346.331	757.6	345.047	1.60505	C10H12N5O7P	C00942	[M+H]+	BioDeepDB	Purine nucleotides	Cyclic purine nucleotides	1.34234e+07	2.48683e+07	1.8526
Methoxamine	194.115	485.2	211.121	10.4783	C11H17NO3	C07513	[M+H-H2O]+	BioDeepDB	Benzene and substituted derivatives	Methoxybenzenes	2.42559e+07	1.96257e+07	0.809108
L-Leucine	130.087	819.2	131.095	0.184491	C6H13NO2	C00123	[M-H]-	MetaDNA	Carboxylic acids and derivatives	Amines	6.45708e+06	1.18178e+07	1.83021
Capsidiol	219.174	629.3	236.178	2.28129	C15H24O2	C09627	[M+H-H2O]+	BioDeepDB	Prenol lipids	Sesquiterpenoids	9.42919e+06	8.34795e+06	0.885331
16-Hydroxy hexadecanoic acid	255.232	760.1	272.235	15.8052	C16H32O3	C18218	[M+H-H2O]+	BioDeepDB	Fatty Acyls	Fatty acids and conjugates	1.71218e+07	5.02007e+06	0.293198
Alpha-dimorphecolic acid	279.232	819.6	296.235	2.14875	C18H32O3	C14767	[M+H-H2O]+	BioDeepDB	Fatty Acyls	Lineolic acids and derivatives	4.06313e+06	7.40184e+06	1.82171
Pyruvic acid	87.0088	144.4	88.016	0.873475	C3H4O3	C00022	[M-H]-	BioDeepDB	Keto acids and derivatives	Alpha-keto acids and derivatives	2.55556e+07	4.58189e+07	1.79291
10E,12Z-Octadecadienoic acid	281.246	791.4	280.24	5.33341	C18H32O2	C04056	[M+H]+	BioDeepDB	Fatty Acyls	Lineolic acids and derivatives	2.73768e+07	1.94617e+07	0.710882
Sphingosine	282.279	781.8	299.282	12.5196	C18H37NO2	C00319	[M+H-H2O]+	BioDeepDB	Organonitrogen compounds	Amines	4.90968e+08	1.0268e+08	0.209138
AMP	348.069	144.4	347.063	3.09134	C10H14N5O7P	C00020	[M+H]+	BioDeepDB	Purine nucleotides	Purine ribonucleotides	6.23628e+06	1.49055e+06	0.239013
2-Iminobutanoate	102.055	558.4	101.048	0.50225	C4H7NO2	C20905	[M+H]+	BioDeepDB			8.82722e+06	1.58056e+07	1.79055
Deoxycytidine	227.184	837.4	227.091	0.467683	C9H13N3O4	C00881	[M]+	BioDeepDB	Pyrimidine nucleosides	Pyrimidine 2'-deoxyribonucleosides	1.89115e+07	3.30884e+07	1.74965
Fomepizole	83.0613	568.1	82.0531	11.1243	C4H6N2	C07837	[M+H]+	MoNA	Azoles	Pyrazoles	1.70213e+08	2.43972e+07	0.143333
Betonicine	142.086	326.2	159.089	27.6875	C7H13NO3	C08269	[M+H-H2O]+	MoNA	Carboxylic acids and derivatives	Amino acids, peptides, and analogues	2.46113e+07	7.43275e+06	0.302005
Guanine	152.056	104.1	151.049	1.15746	C5H5N5O	C00242	[M+H]+	MoNA	Imidazopyrimidines	Purines and purine derivatives	1.17769e+06	986352	0.83753
L-Lactic acid	89.0244	265.2	90.0317	0.269589	C3H6O3	C00186	[M-H]-	BioDeepDB	Hydroxy acids and derivatives	Alpha hydroxy acids and derivatives	2.64736e+08	4.34634e+08	1.64177
L-Serine	105.043	834.4	105.043	0.0695205	C3H7NO3	C00065	[M]+	BioDeepDB	Carboxylic acids and derivatives	Amino acids, peptides, and analogues	3.62099e+07	2.03872e+07	0.563029
Aminocaproic acid	132.103	281.7	131.095	2.15559	C6H13NO2	C02378	[M+H]+	BioDeepDB	Fatty Acyls	Fatty acids and conjugates	3.26261e+07	7.9072e+06	0.242358
5-(2-Hydroxyethyl)-4-methylthiazole	143.04	445.3	143.041	0.938652	C6H9NOS	C04294	[M]+	BioDeepDB	Azoles	Thiazoles	7.54847e+07	1.00726e+07	0.133439
L-Arginine	175.119	86.5	174.112	0	C6H14N4O2	C00062	[M+H]+	BioDeepDB	Carboxylic acids and derivatives	Amino acids, peptides, and analogues	2.16062e+07	3.49371e+07	1.61699
Nootkatone	219.175	600.3	218.167	5.12831	C15H22O	C17914	[M+H]+	mzCloud	Prenol lipids	Sesquiterpenoids	1.38797e+07	9.06238e+06	0.652922
Diisobutyl phthalate	279.162	282.6	278.152	9.75778	C16H22O4	C15205	[M+H]+	mzCloud	Benzene and substituted derivatives	Benzoic acids and derivatives	1.97239e+07	5.64636e+06	0.28627
4-Hydroxycinnamic acid	146.981	728	164.047	6.72885	C9H8O3	C00811	[M+H-H2O]+	BioDeepDB	Cinnamic acids and derivatives	Hydroxycinnamic acids and derivatives	1.30447e+07	2.10181e+07	1.61124
2-Pyrrolidinone	100.076	580	99.0684	1.49491	C5H9NO	C11118	[M+H]+	BioDeepDB	Pyrrolidines	Pyrrolidones	9.99835e+06	7.60217e+06	0.760342
L-Proline	114.935	838.8	115.063	15.201	C5H9NO2	C00148	[M]-	BioDeepDB	Carboxylic acids and derivatives	Amino acids, peptides, and analogues	4.36132e+08	6.92742e+08	1.58838
3-Methyl-2-oxovaleric acid	113.06	179.3	130.063	1.23466	C6H10O3	C03465	[M+H-H2O]+	BioDeepDB	Keto acids and derivatives	Short-chain keto acids and derivatives	4.35507e+07	3.41989e+07	0.785268
Phosphohydroxypyruvic acid	184.987	571	183.977	12.5632	C3H5O7P	C03232	[M+H]+	MetaDNA	Carboxylic acids and derivatives	Alpha-keto acids and derivatives	7.28975e+06	1.1527e+07	1.58126
Purine	120.045	396.9	120.044	0.454068	C5H4N4	C15587	[M]+	BioDeepDB	Imidazopyrimidines	Purines and purine derivatives	5.10317e+07	2.85597e+07	0.559647
Triacetate lactone	127.039	187.8	126.032	0.000774533	C6H6O3	C02752	[M+H]+	BioDeepDB			1.46515e+08	2.85433e+07	0.194814
1,2,3-Trihydroxybenzene	127.039	602.7	126.032	2.17257	C6H6O3	C01108	[M+H]+	BioDeepDB	Benzene and substituted derivatives	Phenols and derivatives	1.56761e+07	5.35592e+06	0.34166
L-Isoleucine	132.102	222.4	131.095	1.71711	C6H13NO2	C00407	[M+H]+	BioDeepDB	Carboxylic acids and derivatives	Amino acids, peptides, and analogues	3.23876e+08	1.94071e+08	0.599214
Hydroquinone	111.023	117.7	110.037	22.9432	C6H6O2	C00530	[M+H]+	BioDeepDB	Phenols	Benzenediols	2.37942e+06	3.72869e+06	1.56706
Acetylphosphate	139.988	678.1	139.988	4.25281	C2H5O5P	C00227	[M]+	BioDeepDB	Organic phosphoric acids and derivatives	Phosphate esters	4.06109e+07	8.01559e+06	0.197375
beta-D-Fructose 6-phosphate	259.022	78	260.03	1.63693	C6H13O9P	C05345	[M-H]-	mzCloud	Organooxygen compounds	Carbohydrates and carbohydrate conjugates	2.40118e+06	3.64291e+06	1.51713
5-Aminopentanoic acid	116.928	31.3	117.079	2.33293	C5H11NO2	C00431	[M]-	BioDeepDB	Carboxylic acids and derivatives	Amino acids, peptides, and analogues	6.02188e+08	8.9226e+08	1.4817
L-Methionine S-oxide	166.053	92.6	165.046	0.0603043	C5H11NO3S	C02989	[M+H]+	BioDeepDB			2.1033e+07	2.09954e+07	0.998216
Azelaic acid	187.097	577	188.105	0.662756	C9H16O4	C08261	[M-H]-	BioDeepDB	Fatty Acyls	Fatty acids and conjugates	1.54276e+07	2.24296e+07	1.45386
Neocnidilide	177.127	566.5	194.131	22.7746	C12H18O2	C17002	[M+H-H2O]+	BioDeepDB	Lactones	Gamma butyrolactones	5.64693e+06	8.15922e+06	1.44489
L-Ribulose	131.035	261.8	150.053	5.26576	C5H10O5	C00310	[M-H2O-H]-	BioDeepDB	Organooxygen compounds	Carbohydrates and carbohydrate conjugates	1.52647e+07	2.15648e+07	1.41272
Fructose 1,6-bisphosphate	340.259	424.1	339.996	1.67465	C6H14O12P2	C00354	[M]+	BioDeepDB	Organooxygen compounds	Carbohydrates and carbohydrate conjugates	5.11727e+06	7.06687e+06	1.38098
Se-Methylselenocysteine	182.984	165.9	182.98	8.54695	C4H9NO2Se	C05689	[M]+	BioDeepDB	Carboxylic acids and derivatives	Amino acids, peptides, and analogues	3.49978e+08	1.11143e+08	0.31757
3-Ketosphingosine	280.263	800.7	297.267	14.3936	C18H35NO2	C06121	[M+H-H2O]+	BioDeepDB			1.92103e+07	3.65932e+06	0.190487
(2'E,4'Z,8E)-Colneleic acid	295.22	764.7	294.219	8.85174	C18H30O3	C19827	[M+H]+	BioDeepDB	Fatty Acyls	Fatty acids and conjugates	3.21951e+07	9.4703e+06	0.294154
13(S)-HpOTrE	311.212	788	310.214	26.255	C18H30O4	C04785	[M+H]+	BioDeepDB			2.15976e+07	1.26447e+07	0.585468
Ergocalciferol	397.341	819.6	396.339	4.86855	C28H44O	C05441	[M+H]+	BioDeepDB	Steroids and steroid derivatives	Vitamin D and derivatives	5.60493e+06	3.33125e+06	0.594343
L-Cysteine	120.981	141.5	121.02	4.21917	C3H7NO2S	C00097	[M]+	BioDeepDB	Carboxylic acids and derivatives	Amino acids, peptides, and analogues	3.60939e+07	4.95995e+07	1.37418
L-Arabinose	149.994	800.2	150.053	8.70312	C5H10O5	C00259	[M]-	BioDeepDB	Organooxygen compounds	Carbohydrates and carbohydrate conjugates	9.4375e+06	1.2835e+07	1.36
Succinic acid semialdehyde	101.024	188.1	102.032	0.237566	C4H6O3	C00232	[M-H]-	MetaDNA	Carboxylic acids and derivatives	Carbonyl compounds	5.5003e+07	1.14263e+07	0.207739
Sorbitol	181.072	145.2	182.079	2.07652	C6H14O6	C00794	[M-H]-	BioDeepDB	Organooxygen compounds	Carbohydrates and carbohydrate conjugates	4.46607e+07	5.86725e+07	1.31374
5-Valerolactone	101.061	240.6	100.052	3.83929	C5H8O2	C02240	[M+H]+	BioDeepDB			3.12695e+07	4.05903e+07	1.29808
4-Hydroxystyrene	121.029	792	120.058	7.27085	C8H8O	C05627	[M+H]+	BioDeepDB	Benzene and substituted derivatives	Styrenes	8.97734e+06	1.16439e+07	1.29703
Itaconic acid	129.019	229.5	130.027	0.589059	C5H6O4	C00490	[M-H]-	MetaDNA	Carboxylic acids and derivatives	Carbonyl compounds	1.22064e+06	1.22027e+06	0.999694
D-Galactose	179.056	587.1	180.063	0.424448	C6H12O6	C00124	[M-H]-	mzCloud	Endogenous Metabolites		8.75467e+06	1.13161e+07	1.29258
Malonate	102.957	96.3	104.011	11.9155	C3H4O4	C00383	[M-H]-	BioDeepDB			2.8751e+07	2.78336e+07	0.968091
(R)-3-Hydroxybutyric acid	103.04	233.3	104.047	0	C4H8O3	C01089	[M-H]-	BioDeepDB	Hydroxy acids and derivatives	Beta hydroxy acids and derivatives	2.93977e+08	4.48007e+07	0.152395
Glutathione	307.083	179.3	307.084	0.0228734	C10H17N3O6S	C00051	[M]+	BioDeepDB			1.76865e+07	2.26911e+07	1.28296
Pantothenic acid	220.118	326.8	219.111	0.220991	C9H17NO5	C00864	[M+H]+	MoNA	Alcohols and polyols	Polyols	5.85189e+06	7.33728e+06	1.25383
Dimethyl sulfone	92.9281	85.3	94.0089	13.4581	C2H6O2S	C11142	[M-H]-	BioDeepDB	Sulfonyls	Sulfones	1.40337e+07	1.22009e+07	0.869397
3,4-Dihydroxyphenylglycol	171.065	444.6	170.058	1.02885	C8H10O4	C05576	[M+H]+	BioDeepDB	Phenols	Benzenediols	2.41382e+06	3.00111e+06	1.2433
Guanosine	283.261	707.8	283.092	9.01436	C10H13N5O5	C00387	[M]-	BioDeepDB	Purine nucleosides		1.67086e+07	2.06773e+07	1.23752
5-Aminopentanal	102.092	643.6	101.084	2.19411	C5H11NO	C12455	[M+H]+	MetaDNA	Organic oxides	Amines	9.66101e+06	1.19471e+07	1.23663
Thioguanine	166.018	93.8	167.027	9.78209	C5H5N5S	C07648	[M-H]-	mzCloud	Imidazopyrimidines	Purines and purine derivatives	243202	299727	1.23242
Creatinine	113.017	104.6	113.059	10.3725	C4H7N3O	C00791	[M]-	BioDeepDB	Carboxylic acids and derivatives	Amino acids, peptides, and analogues	5.30072e+07	4.87306e+07	0.919321
Maleic acid	115.04	110.4	116.011	9.13703	C4H4O4	C01384	[M-H]-	BioDeepDB			4.83377e+07	5.95287e+07	1.23152
Oxoglutaric acid	129.127	785.3	146.022	5.1255	C5H6O5	C00026	[M+H-H2O]+	BioDeepDB	Keto acids and derivatives	Gamma-keto acids and derivatives	1.32813e+07	1.62579e+07	1.22413
Creatine	130.967	279.9	131.07	0.454665	C4H9N3O2	C00300	[M]+	BioDeepDB	Carboxylic acids and derivatives	Amino acids, peptides, and analogues	3.30862e+07	3.9661e+07	1.19872
Epinephrine	182.987	397.5	183.089	7.1722	C9H13NO3	C00788	[M]+	BioDeepDB	Phenols	Benzenediols	9.52947e+06	1.12729e+07	1.18295
Indolepyruvate	201.906	621.9	203.058	2.40239	C11H9NO3	C00331	[M-H]-	BioDeepDB	Indoles and derivatives	Indolyl carboxylic acids and derivatives	1.47017e+07	1.72943e+07	1.17635
Betaine	116.928	794.4	117.079	6.30579	C5H11NO2	C00719	[M]-	BioDeepDB	Carboxylic acids and derivatives	Amino acids, peptides, and analogues	1.46262e+08	3.29183e+07	0.225064
3,4-Dimethoxybenzaldehyde	167.07	792	166.063	2.84911	C9H10O3	C02201	[M+H]+	BioDeepDB	Benzene and substituted derivatives	Methoxybenzenes	1.69594e+08	1.96549e+08	1.15894
Succinic acid	117.019	135.5	118.027	0.649465	C4H6O4	C00042	[M-H]-	BioDeepDB	Carboxylic acids and derivatives	Dicarboxylic acids and derivatives	1.10919e+07	8.99302e+06	0.810771
3-Hydroxyphenylacetic acid	151.04	573	152.047	2.19732	C8H8O3	C05593	[M-H]-	MoNA	Phenols	1-hydroxy-4-unsubstituted benzenoids	7.94044e+06	9.19711e+06	1.15826
Phenylacetaldehyde	119.947	124.4	120.058	11.7153	C8H8O	C00601	[M]-	BioDeepDB	Benzene and substituted derivatives	Phenylacetaldehydes	1.31869e+07	2.88253e+06	0.218591
Phenylethylamine	121.029	67.7	121.089	7.69692	C8H11N	C05332	[M]-	BioDeepDB	Benzene and substituted derivatives	Phenethylamines	5.74866e+07	5.24e+07	0.911517
Benzoate	121.029	115.6	122.037	2.67704	C7H6O2	C00180	[M-H]-	BioDeepDB			8.4729e+07	8.25573e+07	0.974369
4-Hydroxyphenylacetaldehyde	136.062	143.8	136.052	1.70234	C8H8O2	C03765	[M]+	BioDeepDB	Benzene and substituted derivatives	Phenylacetaldehydes	1.03766e+07	1.2001e+07	1.15654
Taurine	124.007	88.4	125.015	0.612866	C2H7NO3S	C00245	[M-H]-	BioDeepDB	Organic sulfonic acids and derivatives	Organosulfonic acids and derivatives	3.07412e+07	2.31232e+07	0.752189
3-Methylthiopropionic acid	119.035	84.1	120.025	28.2072	C4H8O2S	C08276	[M-H]-	BioDeepDB	Fatty Acyls	Fatty acids and conjugates	1.12827e+07	1.30115e+07	1.15323
S-Adenosylmethionine	398.24	763	398.137	2.31303	C15H22N6O5S	C00019	[M]+	BioDeepDB			1.94255e+07	2.23954e+07	1.15289
N-Methyltyramine	151.097	838.9	151.1	15.2217	C9H13NO	C02442	[M]+	MetaDNA	Benzene and substituted derivatives	1-hydroxy-2-unsubstituted benzenoids	6.28323e+07	7.21151e+07	1.14774
Nicotinic acid	124.04	145	123.032	4.83715	C6H5NO2	C00253	[M+H]+	BioDeepDB	Pyridines and derivatives	Pyridinecarboxylic acids and derivatives	2.72959e+07	3.1311e+07	1.14709
Phenyl acetate	134.894	87.5	136.052	5.96551	C8H8O2	C00548	[M-H]-	BioDeepDB			2.63197e+08	1.69694e+08	0.644741
Hypoxanthine	135.031	151.6	136.038	0.177737	C5H4N4O	C00262	[M-H]-	BioDeepDB	Imidazopyrimidines	Purines and purine derivatives	7.52417e+06	1.27773e+06	0.169817
Sphinganine	301.238	781.9	301.298	2.02904	C18H39NO2	C00836	[M]-	BioDeepDB	Organonitrogen compounds	Amines	1.0051e+08	1.14482e+08	1.139
Oxoadipic acid	158.978	128	160.037	4.04617	C6H8O5	C00322	[M-H]-	BioDeepDB	Keto acids and derivatives	Medium-chain keto acids and derivatives	1.18283e+08	6.94509e+07	0.587159
Spermidine	143.916	292.7	145.158	8.29365	C7H19N3	C00315	[M-H]-	BioDeepDB	Organonitrogen compounds	Amines	4.949e+06	3.95749e+06	0.799655
L-Fucose	163.061	751.7	164.069	2.60026	C6H12O5	C00507	[M-H]-	BioDeepDB	Organooxygen compounds	Carbohydrates and carbohydrate conjugates	2.97941e+06	2.89042e+06	0.970129
L-Glutamic acid	146.046	79	147.053	0.849049	C5H9NO4	C00025	[M-H]-	BioDeepDB	Carboxylic acids and derivatives	Amino acids, peptides, and analogues	3.82455e+07	1.72188e+07	0.450219
Stearic acid	284.267	808.6	284.272	14.7748	C18H36O2	C01530	[M]-	BioDeepDB	Fatty Acyls	Fatty acids and conjugates	6.52647e+07	7.42569e+07	1.13778
Phenylpyruvic acid	164.039	92.3	164.047	22.6171	C9H8O3	C00166	[M]-	BioDeepDB	Benzene and substituted derivatives	Phenylpyruvic acid derivatives	2.40944e+06	2.73791e+06	1.13633
D-Lyxose	149.994	839.1	150.053	8.03643	C5H10O5	C00476	[M]-	BioDeepDB			3.31036e+07	4.74773e+06	0.14342
Limonene-1,2-diol	171.149	584.9	170.131	0.849032	C10H18O2	C07276	[M+H]+	BioDeepDB			7.32272e+06	8.30198e+06	1.13373
N-Acetyl-L-aspartic acid	174.041	77.5	175.048	0.137899	C6H9NO5	C01042	[M-H]-	BioDeepDB	Carboxylic acids and derivatives	Amino acids, peptides, and analogues	3.10301e+06	271614	0.0875325
4,5-Dihydroorotic acid	158.154	114	158.033	2.95724	C5H6N2O4	C00337	[M]+	BioDeepDB	Carboxylic acids and derivatives	Amino acids, peptides, and analogues	1.69682e+07	1.91651e+07	1.12947
D-Mannose	180.067	149.8	180.063	17.7712	C6H12O6	C00159	[M]-	BioDeepDB	Organooxygen compounds	Carbohydrates and carbohydrate conjugates	6.0504e+06	4.64312e+06	0.767408
Cytosine	111.045	34.5	111.043	12.6077	C4H5N3O	C00380	[M]-	MetaDNA	Azacyclic compounds	Amines	6.56203e+07	7.40958e+07	1.12916
3-Methylindole	129.975	116.9	131.073	5.43091	C9H9N	C08313	[M-H]-	BioDeepDB	Indoles and derivatives	Indoles	6.56974e+07	7.40865e+07	1.12769
Norepinephrine	169.977	344.7	169.074	0.14004	C8H11NO3	C00547	[M+H]+	BioDeepDB	Phenols	Benzenediols	4.29184e+07	4.83698e+07	1.12702
(+)-Camphor	152.118	839.1	152.12	12.4903	C10H16O	C00808	[M]+	BioDeepDB			1.95423e+07	2.18902e+07	1.12015
Trigonelline	138.054	98	137.048	4.89662	C7H7NO2	C01004	[M+H]+	BioDeepDB			1.07536e+07	1.19992e+07	1.11583
Adenosine	268.227	606.6	267.097	24.4684	C10H13N5O4	C00212	[M+H]+	BioDeepDB	Purine nucleosides		8.8445e+06	9.82347e+06	1.11069
Arachidic acid	311.168	836.7	312.303	0.629872	C20H40O2	C06425	[M-H]-	BioDeepDB	Fatty Acyls	Fatty acids and conjugates	2.81928e+07	3.11967e+07	1.10655
Tyramine	137.082	839.7	137.084	13.1306	C8H11NO	C00483	[M]+	MetaDNA	Benzene and substituted derivatives	1-hydroxy-2-unsubstituted benzenoids	1.84661e+07	2.03899e+07	1.10419
Acetylcholine chloride	180.973	104.4	181.087	5.86227	C7H16NO2. Cl	C08201	[M]-	BioDeepDB			1.91684e+09	1.81022e+09	0.94438
Mannitol	181.073	47.2	182.079	9.25592	C6H14O6	C00392	[M-H]-	BioDeepDB	Organooxygen compounds	Carbohydrates and carbohydrate conjugates	9.57505e+07	5.94994e+07	0.6214
(-)-Carvone	150.103	839.4	150.105	12.6578	C10H14O	C01767	[M]+	MetaDNA	Organic oxides	Carbonyl compounds	1.93255e+07	2.13357e+07	1.10402
N-Acetylserotonin	199.17	799.4	218.106	4.66804	C12H14N2O2	C00978	[M-H2O-H]-	BioDeepDB	Indoles and derivatives	Hydroxyindoles	4.65913e+07	4.38448e+07	0.941052
O-Phosphoethanolamine	141.959	67.7	141.019	1.01795	C2H8NO4P	C00346	[M+H]+	BioDeepDB	Organic phosphoric acids and derivatives	Phosphate esters	3.27945e+08	3.61935e+08	1.10365
Cadaverine	102.055	432.6	102.116	2.12227	C5H14N2	C01672	[M]+	BioDeepDB	Organonitrogen compounds	Amines	1.09743e+07	1.20372e+07	1.09685
Thymidine	242.177	813.2	242.09	3.29886	C10H14N2O5	C00214	[M]-	BioDeepDB	Pyrimidine nucleosides	Pyrimidine 2'-deoxyribonucleosides	3.9101e+07	2.54138e+07	0.649952
Deoxyinosine	233.155	829.6	252.086	0.9374	C10H12N4O4	C05512	[M-H2O-H]-	BioDeepDB	Purine nucleosides	Purine 2'-deoxyribonucleosides	2.04204e+07	1.87809e+07	0.919713
Cytidine	242.943	116.2	243.085	1.62102	C9H13N3O5	C00475	[M]-	BioDeepDB			3.14527e+07	3.11644e+07	0.990833
Palmitic acid	255.069	692.3	256.24	11.2678	C16H32O2	C00249	[M-H]-	BioDeepDB	Fatty Acyls	Fatty acids and conjugates	2.12963e+08	1.72105e+08	0.808147
1-Naphthylamine	123.902	637.4	143.073	7.87828	C10H9N	C14790	[M-H2O-H]-	BioDeepDB			2.0344e+06	2.22705e+06	1.0947
Oleic acid	281.25	822.8	282.256	3.25225	C18H34O2	C00712	[M-H]-	BioDeepDB	Fatty Acyls	Fatty acids and conjugates	4.79489e+08	3.63211e+08	0.757496
Pseudoephedrine	165.114	838.9	165.115	10.9015	C10H15NO	C02765	[M]+	MetaDNA	Benzene and substituted derivatives	Alcohols and polyols	3.09779e+07	3.35633e+07	1.08346
Nonadecanoic acid	297.244	787.8	298.287	2.59349	C19H38O2	C16535	[M-H]-	BioDeepDB	Fatty Acyls	Fatty acids and conjugates	3.86323e+07	2.8088e+07	0.72706
all-trans-Retinoic acid	299.258	828.2	300.209	3.74119	C20H28O2	C00777	[M-H]-	BioDeepDB	Prenol lipids	Retinoids	2.91916e+07	2.63509e+07	0.902688
Salicylic acid	139.112	140.8	138.032	4.73181	C7H6O3	C00805	[M+H]+	BioDeepDB	Benzene and substituted derivatives	Benzoic acids and derivatives	1.1863e+07	1.28358e+07	1.08201
Isovaleric acid	102.034	413.4	102.068	0.041514	C5H10O2	C08262	[M]+	BioDeepDB	Fatty Acyls	Fatty acids and conjugates	1.3401e+09	1.44762e+09	1.08023
11-Dehydrocorticosterone	325.185	835.1	344.199	12.885	C21H28O4	C05490	[M-H2O-H]-	BioDeepDB	Steroids and steroid derivatives	Hydroxysteroids	4.23151e+07	4.57028e+07	1.08006
Cholesterol sulfate	465.306	822	466.312	2.52737	C27H46O4S	C18043	[M-H]-	BioDeepDB	Steroids and steroid derivatives	Cholestane steroids	1.32846e+07	1.42484e+07	1.07255
Dibutyl phthalate	279.156	751.6	278.152	9.2278	C16H22O4	C14214	[M+H]+	MoNA	Benzene and substituted derivatives	Benzoic acids and derivatives	5.44886e+06	5.83384e+06	1.07065
Isovitexin	432.237	769.6	432.106	5.11459	C21H20O10	C01714	[M]+	BioDeepDB			8.07328e+07	8.56665e+07	1.06111
L-2-Hydroxyglutaric acid	146.966	523.8	148.037	7.55599	C5H8O5	C03196	[M-H]-	BioDeepDB	Fatty Acyls	Fatty acids and conjugates	3.02627e+07	3.20631e+07	1.05949
Pyrophosphate	176.936	79	177.943	0.565177	H4P2O7	C00013	[M-H]-	BioDeepDB	Non-metal oxoanionic compounds	Non-metal pyrophosphates	1.64131e+09	1.33481e+09	0.813259
L-Tyrosine	164.066	603.8	181.074	4.05935	C9H11NO3	C00082	[M+H-H2O]+	MoNA	Carboxylic acids and derivatives	Amino acids, peptides, and analogues	3.58068e+07	3.78961e+07	1.05835
myo-Inositol	161.046	88.1	180.063	4.2845	C6H12O6	C00137	[M-H2O-H]-	BioDeepDB	Organooxygen compounds	Alcohols and polyols	8.56988e+07	4.92902e+07	0.575157
2-Phenylethanol	105.07	454.5	122.073	0.951744	C8H10O	C05853	[M+H-H2O]+	BioDeepDB	Benzene and substituted derivatives		4.78308e+06	5.05922e+06	1.05773
2,3-Butanediol	155.106	98.3	154.012	1.94944	C4H10O2S2	C00265	[M+H]+	BioDeepDB	Organooxygen compounds	Alcohols and polyols	5.62644e+07	5.9167e+07	1.05159
cis-4-Hydroxy-L-proline	130.966	44.2	131.058	0.700174	C5H9NO3	C01015	[M]+	BioDeepDB			3.27603e+07	3.42567e+07	1.04568
L-Phenylalanine	164.071	284.6	165.079	1.97475	C9H11NO2	C00079	[M-H]-	BioDeepDB	Carboxylic acids and derivatives	Amino acids, peptides, and analogues	8.53552e+06	8.89442e+06	1.04205
Sebacic acid	201.113	381.5	202.12	0.994466	C10H18O4	C08277	[M-H]-	BioDeepDB	Fatty Acyls	Fatty acids and conjugates	6.84146e+06	7.08057e+06	1.03495
13S-hydroxyoctadecadienoic acid	295.227	820.2	296.235	2.11363	C18H32O3	C14762	[M-H]-	BioDeepDB	Fatty Acyls	Lineolic acids and derivatives	1.07972e+07	7.4985e+06	0.694488
Niacinamide	123.056	148.6	122.048	3.25056	C6H6N2O	C00153	[M+H]+	BioDeepDB	Pyridines and derivatives	Pyridinecarboxylic acids and derivatives	1.54308e+08	1.58938e+08	1.03
Sodium deoxycholate	415.21	769.6	414.275	0.670672	C24H39O4. Na	C11171	[M+H]+	BioDeepDB			1.61079e+08	1.65854e+08	1.02964
3-Dehydroshikimate	171.027	103.4	172.037	15.3426	C7H8O5	C02637	[M-H]-	BioDeepDB			5.0687e+07	5.21725e+07	1.02931
Gentisic acid	153.022	146.2	154.027	14.2202	C7H6O4	C00628	[M-H]-	BioDeepDB	Benzene and substituted derivatives	Benzoic acids and derivatives	1.02688e+07	1.04726e+07	1.01986
O-Acetylcarnitine	238.932	109.9	204.124	4.05175	C9H18NO4	C02571	[M-H]-	BioDeepDB			3.59248e+07	3.46099e+07	0.963398
Fructose-1P	161.046	546.2	180.063	3.04262	C6H12O6	C10906	[M-H2O-H]-	BioDeepDB	Carbohydrates and carbohydrate conjugates	Monosaccharides	7.61159e+07	1.74326e+07	0.229027
Desaminotyrosine	167.01	398.4	166.063	15.2152	C9H10O3	C01744	[M+H]+	BioDeepDB	Phenylpropanoic acids		6.16244e+07	6.27529e+07	1.01831
Citramalic acid	129.019	730.1	148.037	3.79788	C5H8O5	C00815	[M-H2O-H]-	MoNA	Fatty Acyls	Fatty acids and conjugates	1.03367e+07	7.74145e+06	0.748929
4-Acetylbutyrate	129.055	92.9	130.063	2.46545	C6H10O3	C02129	[M-H]-	MoNA	Fatty Acyls	Fatty acids and conjugates	3.34585e+07	1.13585e+07	0.339481
Alpha-D-Glucose	179.056	662.8	180.063	0	C6H12O6	C00267	[M-H]-	BioDeepDB	Organooxygen compounds	Carbohydrates and carbohydrate conjugates	3.61119e+06	3.66835e+06	1.01583
2',4'-Dihydroxyacetophenone	151.041	677.8	152.047	3.52146	C8H8O3	C03663	[M-H]-	MoNA	Benzene and substituted derivatives	Acetophenones	4.45699e+06	1.68474e+06	0.378
D-Xylose	149.994	812.2	150.053	8.39793	C5H10O5	C00181	[M]-	BioDeepDB	Organooxygen compounds	Carbohydrates and carbohydrate conjugates	4.26366e+06	4.29722e+06	1.00787
Inosine	267.074	259.6	268.081	1.40785	C10H12N4O5	C00294	[M-H]-	MoNA	Purine nucleosides		3.20192e+06	347453	0.108514
Deoxyuridine	228.195	777.1	228.075	2.21008	C9H12N2O5	C00526	[M]+	BioDeepDB	Pyrimidine nucleosides	Pyrimidine 2'-deoxyribonucleosides	3.07023e+07	3.09173e+07	1.007
Porphobilinogen	226.18	814.9	226.095	1.24218	C10H14N2O4	C00931	[M]+	BioDeepDB	Organonitrogen compounds	Amines	4.40249e+08	4.42555e+08	1.00524
